# Supplementary material for: Effects of expressing a maleness gene in Anopheles gambiae cells using baculovirus as a gene delivery tool
Source: Parasit Vectors. 2026 May 7;19:266. doi: 10.1186/s13071-026-07411-3 (PMC13321433; doi:10.1186/s13071-026-07411-3)
Supplement: Supplementary file 1 — Additional file 1: Table S1. Plasmid sequences. [file 13071_2026_7411_MOESM1_ESM.xlsx]

## Sheet: pFastBac-YobP-Yob-2×HA-EGFP-RbG
Supplementary Table 1: pFastBac-agYobP-Yob-2×HA-EGFP-RbG
LOCUS pCK551_-_pFastBac_mCher 9414 bp ds-DNA circular 19-MAR-2026
DEFINITION .
FEATURES Location/Qualifiers
misc_feature complement(188..412)
/label="tn7R"
/ApEinfo_revcolor="#faac61"
/ApEinfo_fwdcolor="#faac61"
CDS complement(1474..2334)
/label="AmpR"
/ApEinfo_revcolor="#ffef86"
/ApEinfo_fwdcolor="#ffef86"
misc_feature complement(3105..3270)
/label="Tn7L"
/ApEinfo_revcolor="#9eafd2"
/ApEinfo_fwdcolor="#9eafd2"
terminator complement(3299..3539)
/label="SV40 pA"
/ApEinfo_revcolor="#f58a5e"
/ApEinfo_fwdcolor="#f58a5e"
misc_feature 3640..4639
/label="agYob promoter"
/ApEinfo_revcolor="#faac61"
/ApEinfo_fwdcolor="#faac61"
exon 4649..4675
/label="exon2"
/ApEinfo_revcolor="#b1ff67"
/ApEinfo_fwdcolor="#b1ff67"
CDS 4649..4675
/label="Yob CoDing Sequence"
/ApEinfo_revcolor="#6ecff6"
/ApEinfo_fwdcolor="#6ecff6"
CDS 4649..4816
/ApEinfo_revcolor="#84b0dc"
/ApEinfo_fwdcolor="#84b0dc"
/translation="MFSQSACVQVHIKTNELHTAVVEKVILAMISSCRTDNNQALHKLLHVAVCEENYNV"
exon 4676..4816
/label="exon 3"
/ApEinfo_revcolor="#b1ff67"
/ApEinfo_fwdcolor="#b1ff67"
CDS 4676..4816
/label="Yob CDS part2 without stop codon"
/ApEinfo_revcolor="#6ecff6"
/ApEinfo_fwdcolor="#6ecff6"
CDS 4823..4849
/label="HA"
/ApEinfo_revcolor="#b4abac"
/ApEinfo_fwdcolor="#b4abac"
CDS 4856..4882
/label="HA"
/ApEinfo_revcolor="#75c6a9"
/ApEinfo_fwdcolor="#75c6a9"
CDS 4883..4945
/label="T2A peptide"
/ApEinfo_revcolor="#84b0dc"
/ApEinfo_fwdcolor="#84b0dc"
misc_feature 4946..4951
/label="AflII cut site for EGFP insertion"
/ApEinfo_revcolor="#b1ff67"
/ApEinfo_fwdcolor="#b1ff67"
CDS 4952..5668
/label="EGFP"
/ApEinfo_revcolor="#b7e6d7"
/ApEinfo_fwdcolor="#b7e6d7"
misc_feature 5678..5923
/label="the Rabbit globin terminator"
/ApEinfo_revcolor="#85dae9"
/ApEinfo_fwdcolor="#85dae9"
promoter 5924..6433
/label="PGK"
/ApEinfo_revcolor="#d6b295"
/ApEinfo_fwdcolor="#d6b295"
Resistance 6450..6842
/label="BlastiR"
/ApEinfo_revcolor="#ff9ccd"
/ApEinfo_fwdcolor="#ff9ccd"
terminator 6866..6987
/label="SV40 Terminator"
/ApEinfo_revcolor="#ff9ccd"
/ApEinfo_fwdcolor="#ff9ccd"
promoter 7241..7362
/label="p10"
/ApEinfo_revcolor="#9eafd2"
/ApEinfo_fwdcolor="#9eafd2"
CDS 7390..8134
/label="mCherry"
/ApEinfo_revcolor="#b1ff67"
/ApEinfo_fwdcolor="#b1ff67"
CDS 9002..121
/label="Gentamycin"
/ApEinfo_revcolor="#b4abac"
/ApEinfo_fwdcolor="#b4abac"
ORIGIN
1 TGCTTATGTG ATCTACGTGC AAGCAGATTA CGGTGACGAT CCCGCAGTGG CTCTCTATAC
61 AAAGTTGGGC ATACGGGAAG AAGTGATGCA CTTTGATATC GACCCAAGTA CCGCCACCTA
121 ACAATTCGTT CAAGCCGAGA TCGGCTTCCC GGCCGCGGAG TTGTTCGGTA AATTGTCACA
181 ACGCCGCGAA TATAGTCTTT ACCATGCCCT TGGCCACGCC CCTCTTTAAT ACGACGGGCA
241 ATTTGCACTT CAGAAAATGA AGAGTTTGCT TTAGCCATAA CAAAAGTCCA GTATGCTTTT
301 TCACAGCATA ACTGGACTGA TTTCAGTTTA CAACTATTCT GTCTAGTTTA AGACTTTATT
361 GTCATAGTTT AGATCTATTT TGTTCAGTTT AAGACTTTAT TGTCCGCCCA CACCCGCTTA
421 CGCAGGGCAT CCATTTATTA CTCAACCGTA ACCGATTTTG CCAGGTTACG CGGCTGGTCT
481 GCGGTGTGAA ATACCGCACA GATGCGTAAG GAGAAAATAC CGCATCAGGC GCTCTTCCGC
541 TTCCTCGCTC ACTGACTCGC TGCGCTCGGT CGTTCGGCTG CGGCGAGCGG TATCAGCTCA
601 CTCAAAGGCG GTAATACGGT TATCCACAGA ATCAGGGGAT AACGCAGGAA AGAACATGTG
661 AGCAAAAGGC CAGCAAAAGG CCAGGAACCG TAAAAAGGCC GCGTTGCTGG CGTTTTTCCA
721 TAGGCTCCGC CCCCCTGACG AGCATCACAA AAATCGACGC TCAAGTCAGA GGTGGCGAAA
781 CCCGACAGGA CTATAAAGAT ACCAGGCGTT TCCCCCTGGA AGCTCCCTCG TGCGCTCTCC
841 TGTTCCGACC CTGCCGCTTA CCGGATACCT GTCCGCCTTT CTCCCTTCGG GAAGCGTGGC
901 GCTTTCTCAA TGCTCACGCT GTAGGTATCT CAGTTCGGTG TAGGTCGTTC GCTCCAAGCT
961 GGGCTGTGTG CACGAACCCC CCGTTCAGCC CGACCGCTGC GCCTTATCCG GTAACTATCG
1021 TCTTGAGTCC AACCCGGTAA GACACGACTT ATCGCCACTG GCAGCAGCCA CTGGTAACAG
1081 GATTAGCAGA GCGAGGTATG TAGGCGGTGC TACAGAGTTC TTGAAGTGGT GGCCTAACTA
1141 CGGCTACACT AGAAGGACAG TATTTGGTAT CTGCGCTCTG CTGAAGCCAG TTACCTTCGG
1201 AAAAAGAGTT GGTAGCTCTT GATCCGGCAA ACAAACCACC GCTGGTAGCG GTGGTTTTTT
1261 TGTTTGCAAG CAGCAGATTA CGCGCAGAAA AAAAGGATCT CAAGAAGATC CTTTGATCTT
1321 TTCTACGGGG TCTGACGCTC AGTGGAACGA AAACTCACGT TAAGGGATTT TGGTCATGAG
1381 ATTATCAAAA AGGATCTTCA CCTAGATCCT TTTAAATTAA AAATGAAGTT TTAAATCAAT
1441 CTAAAGTATA TATGAGTAAA CTTGGTCTGA CAGTTACCAA TGCTTAATCA GTGAGGCACC
1501 TATCTCAGCG ATCTGTCTAT TTCGTTCATC CATAGTTGCC TGACTCCCCG TCGTGTAGAT
1561 AACTACGATA CGGGAGGGCT TACCATCTGG CCCCAGTGCT GCAATGATAC CGCGAGACCC
1621 ACGCTCACCG GCTCCAGATT TATCAGCAAT AAACCAGCCA GCCGGAAGGG CCGAGCGCAG
1681 AAGTGGTCCT GCAACTTTAT CCGCCTCCAT CCAGTCTATT AATTGTTGCC GGGAAGCTAG
1741 AGTAAGTAGT TCGCCAGTTA ATAGTTTGCG CAACGTTGTT GCCATTGCTA CAGGCATCGT
1801 GGTGTCACGC TCGTCGTTTG GTATGGCTTC ATTCAGCTCC GGTTCCCAAC GATCAAGGCG
1861 AGTTACATGA TCCCCCATGT TGTGCAAAAA AGCGGTTAGC TCCTTCGGTC CTCCGATCGT
1921 TGTCAGAAGT AAGTTGGCCG CAGTGTTATC ACTCATGGTT ATGGCAGCAC TGCATAATTC
1981 TCTTACTGTC ATGCCATCCG TAAGATGCTT TTCTGTGACT GGTGAGTACT CAACCAAGTC
2041 ATTCTGAGAA TAGTGTATGC GGCGACCGAG TTGCTCTTGC CCGGCGTCAA TACGGGATAA
2101 TACCGCGCCA CATAGCAGAA CTTTAAAAGT GCTCATCATT GGAAAACGTT CTTCGGGGCG
2161 AAAACTCTCA AGGATCTTAC CGCTGTTGAG ATCCAGTTCG ATGTAACCCA CTCGTGCACC
2221 CAACTGATCT TCAGCATCTT TTACTTTCAC CAGCGTTTCT GGGTGAGCAA AAACAGGAAG
2281 GCAAAATGCC GCAAAAAAGG GAATAAGGGC GACACGGAAA TGTTGAATAC TCATACTCTT
2341 CCTTTTTCAA TATTATTGAA GCATTTATCA GGGTTATTGT CTCATGAGCG GATACATATT
2401 TGAATGTATT TAGAAAAATA AACAAATAGG GGTTCCGCGC ACATTTCCCC GAAAAGTGCC
2461 ACCTGAAATT GTAAACGTTA ATATTTTGTT AAAATTCGCG TTAAATTTTT GTTAAATCAG
2521 CTCATTTTTT AACCAATAGG CCGAAATCGG CAAAATCCCT TATAAATCAA AAGAATAGAC
2581 CGAGATAGGG TTGAGTGTTG TTCCAGTTTG GAACAAGAGT CCACTATTAA AGAACGTGGA
2641 CTCCAACGTC AAAGGGCGAA AAACCGTCTA TCAGGGCGAT GGCCCACTAC GTGAACCATC
2701 ACCCTAATCA AGTTTTTTGG GGTCGAGGTG CCGTAAAGCA CTAAATCGGA ACCCTAAAGG
2761 GAGCCCCCGA TTTAGAGCTT GACGGGGAAA GCCGGCGAAC GTGGCGAGAA AGGAAGGGAA
2821 GAAAGCGAAA GGAGCGGGCG CTAGGGCGCT GGCAAGTGTA GCGGTCACGC TGCGCGTAAC
2881 CACCACACCC GCCGCGCTTA ATGCGCCGCT ACAGGGCGCG TCCCATTCGC CATTCAGGCT
2941 GCAAATAAGC GTTGATATTC AGTCAATTAC AAACATTAAT AACGAAGAGA TGACAGAAAA
3001 ATTTTCATTC TGTGACAGAG AAAAAGTAGC CGAAGATGAC GGTTTGTCAC ATGGAGTTGG
3061 CAGGATGTTT GATTAAAAAC ATAACAGGAA GAAAAATGCC CCGCTGTGGG CGGACAAAAT
3121 AGTTGGGAAC TGGGAGGGGT GGAAATGGAG TTTTTAAGGA TTATTTAGGG AAGAGTGACA
3181 AAATAGATGG GAACTGGGTG TAGCGTCGTA AGCTAATACG AAAATTAAAA ATGACAAAAT
3241 AGTTTGGAAC TAGATTTCAC TTATCTGGTT CGGATCTCCT AGGCTCAAGC AGTGATCAGA
3301 TCCAGACATG ATAAGATACA TTGATGAGTT TGGACAAACC ACAACTAGAA TGCAGTGAAA
3361 AAAATGCTTT ATTTGTGAAA TTTGTGATGC TATTGCTTTA TTTGTAACCA TTATAAGCTG
3421 CAATAAACAA GTTAACAACA ACAATTGCAT TCATTTTATG TTTCAGGTTC AGGGGGAGGT
3481 GTGGGAGGTT TTTTAAAGCA AGTAAAACCT CTACAAATGT GGTATGGCTG ATTATGATCC
3541 TCTAGTACTT CTCGACAAGC TTGTCGAGAC TGCAGGCTCT AGATTCGAAA GCGGCCGCGA
3601 CTAGTGAGCT CGTCGACGTA GGCCTTTGAA TTCGGGCCCt tgccaagctt tgtgtgcgga
3661 aacctatggt taacggtttt aaaatgccat aaagtccctc aactatggct accccaaaag
3721 gccccaacaa tccatcacct gatattttta atccaccttg atcgcacTGC GTGTCTGGGC
3781 GAACGCAACG ATAATAATTC TAATTCATAT ATTAAAAACA TTATATAAAA CCATGTTCAT
3841 CCAAACGCTT CATTAGTTCA CATTTTAAAC TCAACAGTCA GTCAAGACGA ACGTTAGAAA
3901 CAAGGGAATA AAGATTCGGG TAAAAATCAA CAAAAAGCAA GGCGTAGTTT CAAAATCAAT
3961 ACAAGATCGC ACGGTTATAA ATTGTATTAT AACATGCAGC CGTATAAACA CTGTTTCATG
4021 AAAACATCAA TAATGAGGAC GACTCAACAT AGCAGGATGT AACCATAACT AAGGACCACC
4081 AGCTCCGCTA CCCTAAACAA ACGATTTCAG AAATGTTGTC CCGAAAATGA GTGTCTCACA
4141 CGCATAAATC AGTGCAATAA AACTGCACCG CTCTACTCTT AGGAAAACCC GGGCAAGCTA
4201 TTAGCCCGGT AACCAGTAAC GGGTAATAAA TATTCTCAGA TCAGGCATCA CATTATGCGT
4261 CTTGGAAAAC AGGTACCGGT GAAGAGAAAA CGGGTCGCCA AAAAACCGCG TCTATGTATT
4321 TGGTACAATT AAACGGCTGA ACCGGACGAC GGTTTCGAAA ACCTAAAAGA ACATTCTCAG
4381 ATCAACTAGA ATTTACCCCT TCTATGCCTT GCACTAATAC ACACTCACTG CTCATAGACT
4441 AAACATAAAT ATGGATAGAA ATTGTTAACA AATAAACCAT ACATTTTTTA GTAATAAACC
4501 ACTTACAATC TTGAACTGAA CGAGAGCAGT CACGTACGCG TTTCATTTTC CTTTCACTAG
4561 ATAAAACACG TCTTCGTGAA CAATTCACAC TTGTGATTTG TAGTGTCGTT TTTTCCTTTC
4621 TTGTCAAATT GATATTGTAG GCCGGCCCAT GTTTTCGCAA TCAGCCTGTG TACAAGTTCA
4681 CATAAAAACA AATGAGCTGC ACACCGCTGT TGTCGAGAAA GTTATTCTTG CCATGATATC
4741 GTCCTGCAGA ACGGACAACA ATCAGGCCCT CCATAAGCTG CTTCACGTTG CGGTCTGCGA
4801 AGAGAATTAT AATGTTGGCA GCTACCCCTA CGATGTTCCG GACTATGCAG GCAGCTATCC
4861 CTACGATGTG CCAGACTATG CTGGCAGTGG AGAGGGCAGA GGAAGTCTGC TAACATGCGG
4921 TGACGTCGAG GAGAATCCTG GCCCACTTAA GGTGAGCAAG GGCGAGGAGC TGTTCACCGG
4981 GGTGGTGCCC ATCCTGGTCG AGCTGGACGG CGACGTAAAC GGCCACAAGT TCAGCGTGTC
5041 CGGCGAGGGC GAGGGCGATG CCACCTACGG CAAGCTGACC CTGAAGTTCA TCTGCACCAC
5101 CGGCAAGCTG CCCGTGCCCT GGCCCACCCT CGTGACCACC CTGACCTACG GCGTGCAGTG
5161 CTTCAGCCGC TACCCCGACC ACATGAAGCA GCACGACTTC TTCAAGTCCG CCATGCCCGA
5221 AGGCTACGTC CAGGAGCGCA CCATCTTCTT CAAGGACGAC GGCAACTACA AGACCCGCGC
5281 CGAGGTGAAG TTCGAGGGCG ACACCCTGGT GAACCGCATC GAGCTGAAGG GCATCGACTT
5341 CAAGGAGGAC GGCAACATCC TGGGGCACAA GCTGGAGTAC AACTACAACA GCCACAACGT
5401 CTATATCATG GCCGACAAGC AGAAGAACGG CATCAAGGTG AACTTCAAGA TCCGCCACAA
5461 CATCGAGGAC GGCAGCGTGC AGCTCGCCGA CCACTACCAG CAGAACACCC CCATCGGCGA
5521 CGGCCCCGTG CTGCTGCCCG ACAACCACTA CCTGAGCACC CAGTCCGCCC TGAGCAAAGA
5581 CCCCAACGAG AAGCGCGATC ACATGGTCCT GCTGGAGTTC GTGACCGCCG CCGGGATCAC
5641 TCTCGGCATG GACGAGCTGT ACAAGTAAGG CGCGCCCAAT TCACTCCTCA GGTGCAGGCT
5701 GCCTATCAGA AGGTGGTGGC TGGTGTGGCC AATGCCCTGG CTCACAAATA CCACTGAGAT
5761 CTTTTTCCCT CTGCCAAAAA TTATGGGGAC ATCATGAAGC CCCTTGAGCA TCTGACTTCT
5821 GGCTAATAAA GGAAATTTAT TTTCATTGCA ATAGTGTGTT GGAATTTTTT GTGTCTCTCA
5881 CTCGGAAGGA CATATGGGAG GGCAAATCAT TTAAAACATC AGATTCTACC GGGTAGGGGA
5941 GGCGCTTTTC CCAAGGCAGT CTGGAGCATG CGCTTTAGCA GCCCCGCTGG GCACTTGGCG
6001 CTACACAAGT GGCCTCTGGC CTCGCACACA TTCCACATCC ACCGGTAGGC GCCAACCGGC
6061 TCCGTTCTTT GGTGGCCCCT TCGCGTCACC TTCTACTCCT CCCCTAGTCA GGAAGTTCCC
6121 CCCCGCCCCG CAGCTCGCGT CGTGCAGGAC GTGACAAATG GAAGTAGCAC GTCTCACTAG
6181 TCTCGTGCAG ATGGACAGCA CCGCTGAGCA ATGGAAGCGG GTAGGCCTTT GGGGCAGCGG
6241 CCAATAGCAG CTTTGCTCCT TCGCTTTCTG GGCTCAGAGG CTGGGAAGGG GTGGGTCCGG
6301 GGGCGGGCTC AGGGGCGGGC TCAGGGGCGG GGCGGGCGCC CGAAGGTCCT CCGGAGGCCC
6361 GGCATTCTGC ACGCTTCAAA AGCGCACGTC TGCCGCGCTG TTCTCCTCTT CTCATCTCCG
6421 GGCCTTTCGA CCTGCTAGCC ACCATGGCCA AGCCTTTGTC TCAAGAAGAA TCCACCCTCA
6481 TTGAAAGAGC AACGGCTACA ATCAACAGCA TCCCCATCTC TGAAGACTAC AGCGTCGCCA
6541 GCGCAGCTCT CTCTAGCGAC GGCCGCATCT TCACTGGTGT CAATGTATAT CATTTTACTG
6601 GGGGACCTTG CGCAGAACTC GTGGTGCTGG GCACTGCTGC TGCTGCGGCA GCTGGCAACC
6661 TGACTTGTAT CGTCGCGATC GGAAATGAGA ACAGGGGCAT CTTGAGCCCC TGCGGACGGT
6721 GCCGACAGGT TCTTCTCGAT CTGCATCCTG GGATCAAAGC CATAGTGAAG GACAGTGATG
6781 GACAGCCGAC GGCAGTTGGG ATTCGTGAAT TGCTGCCCTC TGGTTATGTG TGGGAGGGCT
6841 GAGCGGCCGC TTCGAGCAGA CATGATAAGA TACATTGATG AGTTTGGACA AACCACAACT
6901 AGAATGCAGT GAAAAAAATG CTTTATTTGT GAAATTTGTG ATGCTATTGC TTTATTTGTA
6961 ACCATTATAA GCTGCAATAA ACAAGTTAAC AACAACAATT GCATTCATTT TATGTTTCAG
7021 GTTCAGGGGG AGGTGTGGGA GGTTTTTTAA AGCAAGTAAA ACCTCTACAA ATGTGGTAAA
7081 ATCGATAAGG ATCCGCGCCC GATGGTGGGA CGGTATGAAT AATCCGGAAT ATTTATAGGT
7141 TTTTTTATTA CAAAACTGTT ACGAAAACAG TAAAATACTT ATTTATTTGC GAGATGGTTA
7201 TCATTTTAAT TATCTCCATG ATCTATTAAT ATTCCGGAGT ATACGGACCT TTAATTCAAC
7261 CCAACACAAT ATATTATAGT TAAATAAGAA TTATTATCAA ATCATTTGTA TATTAATTAA
7321 AATACTATAC TGTAAATTAC ATTTTATTTA CAATCACTCG ACGAAGACTT GATCACCCGG
7381 GATCTCGAGA TGGTGAGCAA GGGCGAGGAG GATAACATGG CCATCATCAA GGAGTTCATG
7441 CGCTTCAAGG TGCACATGGA GGGCTCCGTG AACGGCCACG AGTTCGAGAT CGAGGGCGAG
7501 GGCGAGGGCC GCCCCTACGA GGGCACCCAG ACCGCCAAGC TGAAGGTGAC CAAGGGTGGC
7561 CCCCTGCCCT TCGCCTGGGA CATCCTGTCC CCTCAGTTCA TGTACGGCTC CAAGGCCTAC
7621 GTGAAGCACC CCGCCGACAT CCCCGACTAC TTGAAGCTGT CCTTCCCCGA GGGCTTCAAG
7681 TGGGAGCGCG TGATGAACTT CGAGGACGGC GGCGTGGTGA CCGTGACCCA GGACTCCTCC
7741 CTGCAGGACG GCGAGTTCAT CTACAAGGTG AAGCTGCGCG GCACCAACTT CCCCTCCGAC
7801 GGCCCCGTAA TGCAGAAGAA GACCATGGGC TGGGAGGCCT CCTCCGAGCG GATGTACCCC
7861 GAGGACGGCG CCCTGAAGGG CGAGATCAAG CAGAGGCTGA AGCTGAAGGA CGGCGGCCAC
7921 TACGACGCTG AGGTCAAGAC CACCTACAAG GCCAAGAAGC CCGTGCAGCT GCCCGGCGCC
7981 TACAACGTCA ACATCAAGTT GGACATCACC TCCCACAACG AGGACTACAC CATCGTGGAA
8041 CAGTACGAAC GCGCCGAGGG CCGCCACTCC ACCGGCGGCA TGGACGAGCT GTACAAGTCC
8101 GGACTCAAGC CAAAAAAGAA GAGAAAGGTA TAAtCTAGCA GCTGATGCAT AGCATGCGGT
8161 ACCGGGAGAT GGGGGAGGCT AACTGAAACA CGGAAGGAGA CAATACCGGA AGGAACCCGC
8221 GCTATGACGG CAATAAAAAG ACAGAATAAA ACGCACGGGT GTTGGGTCGT TTGTTCATAA
8281 ACGCGGGGTT CGGTCCCAGG GCTGGCACTC TGTCGATACC CCACCGAGAC CCCATTGGGA
8341 CCAATACGCC CGCGTTTCTT CCTTTTCCCC ACCCCAACCC CCAAGTTCGG GTGAAGGCCC
8401 AGGGCTCGCA GCCAACGTCG GGGCGGCAAG CCCTGCCATA GCCACTACGG GTACGTAGGC
8461 CAACCACTAG AACTATAGCT AGAGTCCTGG GCGAACAAAC GATGCTCGCC TTCCAGAAAA
8521 CCGAGGATGC GAACCACTTC ATCCGGGGTC AGCACCACCG GCAAGCGCCG CGACGGCCGA
8581 GGTCTACCGA TCTCCTGAAG CCAGGGCAGA TCCGTGCACA GCACCTTGCC GTAGAAGAAC
8641 AGCAAGGCCG CCAATGCCTG ACGATGCGTG GAGACCGAAA CCTTGCGCTC GTTCGCCAGC
8701 CAGGACAGAA ATGCCTCGAC TTCGCTGCTG CCCAAGGTTG CCGGGTGACG CACACCGTGG
8761 AAACGGATGA AGGCACGAAC CCAGTTGACA TAAGCCTGTT CGGTTCGTAA ACTGTAATGC
8821 AAGTAGCGTA TGCGCTCACG CAACTGGTCC AGAACCTTGA CCGAACGCAG CGGTGGTAAC
8881 GGCGCAGTGG CGGTTTTCAT GGCTTGTTAT GACTGTTTTT TTGTACAGTC TATGCCTCGG
8941 GCATCCAAGC AGCAAGCGCG TTACGCCGTG GGTCGATGTT TGATGTTATG GAGCAGCAAC
9001 GATGTTACGC AGCAGCAACG ATGTTACGCA GCAGGGCAGT CGCCCTAAAA CAAAGTTAGG
9061 TGGCTCAAGT ATGGGCATCA TTCGCACATG TAGGCTCGGC CCTGACCAAG TCAAATCCAT
9121 GCGGGCTGCT CTTGATCTTT TCGGTCGTGA GTTCGGAGAC GTAGCCACCT ACTCCCAACA
9181 TCAGCCGGAC TCCGATTACC TCGGGAACTT GCTCCGTAGT AAGACATTCA TCGCGCTTGC
9241 TGCCTTCGAC CAAGAAGCGG TTGTTGGCGC TCTCGCGGCT TACGTTCTGC CCAGGTTTGA
9301 GCAGCCGCGT AGTGAGATCT ATATCTATGA TCTCGCAGTC TCCGGCGAGC ACCGGAGGCA
9361 GGGCATTGCC ACCGCGCTCA TCAATCTCCT CAAGCATGAG GCCAACGCGC TTGG
//

## Sheet: pFastBac-act5P-Yob-2×HA-EGFP-Rb
Supplementary Table 1: pFastBac-dmact5P-Yob-2×HA-EGFP-Rb
LOCUS pCK568_-_pFastBac_mChe 10936 bp ds-DNA circular 19-MAR-2026
DEFINITION .
FEATURES Location/Qualifiers
misc_feature complement(188..412)
/label="tn7R"
/ApEinfo_revcolor="#faac61"
/ApEinfo_fwdcolor="#faac61"
CDS complement(1474..2334)
/label="AmpR"
/ApEinfo_revcolor="#ffef86"
/ApEinfo_fwdcolor="#ffef86"
misc_feature complement(3105..3270)
/label="Tn7L"
/ApEinfo_revcolor="#9eafd2"
/ApEinfo_fwdcolor="#9eafd2"
terminator complement(3299..3539)
/label="SV40 pA"
/ApEinfo_revcolor="#f58a5e"
/ApEinfo_fwdcolor="#f58a5e"
promoter 3662..6163
/label="Act5c promoter"
/ApEinfo_revcolor="#d6b295"
/ApEinfo_fwdcolor="#d6b295"
CDS 6173..6199
/label="Yob CoDing Sequence"
/ApEinfo_revcolor="#6ecff6"
/ApEinfo_fwdcolor="#6ecff6"
exon 6173..6199
/label="exon2"
/ApEinfo_revcolor="#b1ff67"
/ApEinfo_fwdcolor="#b1ff67"
CDS 6173..7192
/ApEinfo_revcolor="#84b0dc"
/ApEinfo_fwdcolor="#84b0dc"
/translation="MFSQSACVQVHIKTNELHTAVVEKVILAMISSCRTDNNQALHKLLHVAVCEENYNVGSYPYDVPDYAGSYPYDVPDYAGSGEGRGSLLTCGDVEENPGPLKVSKGEELFTGVVPILVELDGDVNGHKFSVSGEGEGDATYGKLTLKFICTTGKLPVPWPTLVTTLTYGVQCFSRYPDHMKQHDFFKSAMPEGYVQERTIFFKDDGNYKTRAEVKFEGDTLVNRIELKGIDFKEDGNILGHKLEYNYNSHNVYIMADKQKNGIKVNFKIRHNIEDGSVQLADHYQQNTPIGDGPVLLPDNHYLSTQSALSKDPNEKRDHMVLLEFVTAAGITLGMDELYK*"
CDS 6200..6340
/label="Yob CDS part2 without stop codon"
/ApEinfo_revcolor="#6ecff6"
/ApEinfo_fwdcolor="#6ecff6"
exon 6200..6340
/label="exon 3"
/ApEinfo_revcolor="#b1ff67"
/ApEinfo_fwdcolor="#b1ff67"
CDS 6347..6373
/label="HA"
/ApEinfo_revcolor="#b4abac"
/ApEinfo_fwdcolor="#b4abac"
CDS 6380..6406
/label="HA"
/ApEinfo_revcolor="#75c6a9"
/ApEinfo_fwdcolor="#75c6a9"
CDS 6407..6469
/label="T2A peptide"
/ApEinfo_revcolor="#84b0dc"
/ApEinfo_fwdcolor="#84b0dc"
misc_feature 6470..6475
/label="AflII cut site for EGFP insertion"
/ApEinfo_revcolor="#b1ff67"
/ApEinfo_fwdcolor="#b1ff67"
CDS 6476..7192
/label="EGFP"
/ApEinfo_revcolor="#b7e6d7"
/ApEinfo_fwdcolor="#b7e6d7"
misc_feature 7202..7447
/label="the Rabbit globin terminator"
/ApEinfo_revcolor="#85dae9"
/ApEinfo_fwdcolor="#85dae9"
promoter 7448..7958
/label="PGK"
/ApEinfo_revcolor="#d6b295"
/ApEinfo_fwdcolor="#d6b295"
Resistance 7972..8364
/label="BlastiR"
/ApEinfo_revcolor="#ff9ccd"
/ApEinfo_fwdcolor="#ff9ccd"
terminator 8388..8509
/label="SV40 Terminator"
/ApEinfo_revcolor="#ff9ccd"
/ApEinfo_fwdcolor="#ff9ccd"
promoter 8763..8884
/label="p10"
/ApEinfo_revcolor="#9eafd2"
/ApEinfo_fwdcolor="#9eafd2"
CDS 8912..9656
/label="mCherry"
/ApEinfo_revcolor="#b1ff67"
/ApEinfo_fwdcolor="#b1ff67"
CDS 10524..121
/label="Gentamycin"
/ApEinfo_revcolor="#b4abac"
/ApEinfo_fwdcolor="#b4abac"
ORIGIN
1 TGCTTATGTG ATCTACGTGC AAGCAGATTA CGGTGACGAT CCCGCAGTGG CTCTCTATAC
61 AAAGTTGGGC ATACGGGAAG AAGTGATGCA CTTTGATATC GACCCAAGTA CCGCCACCTA
121 ACAATTCGTT CAAGCCGAGA TCGGCTTCCC GGCCGCGGAG TTGTTCGGTA AATTGTCACA
181 ACGCCGCGAA TATAGTCTTT ACCATGCCCT TGGCCACGCC CCTCTTTAAT ACGACGGGCA
241 ATTTGCACTT CAGAAAATGA AGAGTTTGCT TTAGCCATAA CAAAAGTCCA GTATGCTTTT
301 TCACAGCATA ACTGGACTGA TTTCAGTTTA CAACTATTCT GTCTAGTTTA AGACTTTATT
361 GTCATAGTTT AGATCTATTT TGTTCAGTTT AAGACTTTAT TGTCCGCCCA CACCCGCTTA
421 CGCAGGGCAT CCATTTATTA CTCAACCGTA ACCGATTTTG CCAGGTTACG CGGCTGGTCT
481 GCGGTGTGAA ATACCGCACA GATGCGTAAG GAGAAAATAC CGCATCAGGC GCTCTTCCGC
541 TTCCTCGCTC ACTGACTCGC TGCGCTCGGT CGTTCGGCTG CGGCGAGCGG TATCAGCTCA
601 CTCAAAGGCG GTAATACGGT TATCCACAGA ATCAGGGGAT AACGCAGGAA AGAACATGTG
661 AGCAAAAGGC CAGCAAAAGG CCAGGAACCG TAAAAAGGCC GCGTTGCTGG CGTTTTTCCA
721 TAGGCTCCGC CCCCCTGACG AGCATCACAA AAATCGACGC TCAAGTCAGA GGTGGCGAAA
781 CCCGACAGGA CTATAAAGAT ACCAGGCGTT TCCCCCTGGA AGCTCCCTCG TGCGCTCTCC
841 TGTTCCGACC CTGCCGCTTA CCGGATACCT GTCCGCCTTT CTCCCTTCGG GAAGCGTGGC
901 GCTTTCTCAA TGCTCACGCT GTAGGTATCT CAGTTCGGTG TAGGTCGTTC GCTCCAAGCT
961 GGGCTGTGTG CACGAACCCC CCGTTCAGCC CGACCGCTGC GCCTTATCCG GTAACTATCG
1021 TCTTGAGTCC AACCCGGTAA GACACGACTT ATCGCCACTG GCAGCAGCCA CTGGTAACAG
1081 GATTAGCAGA GCGAGGTATG TAGGCGGTGC TACAGAGTTC TTGAAGTGGT GGCCTAACTA
1141 CGGCTACACT AGAAGGACAG TATTTGGTAT CTGCGCTCTG CTGAAGCCAG TTACCTTCGG
1201 AAAAAGAGTT GGTAGCTCTT GATCCGGCAA ACAAACCACC GCTGGTAGCG GTGGTTTTTT
1261 TGTTTGCAAG CAGCAGATTA CGCGCAGAAA AAAAGGATCT CAAGAAGATC CTTTGATCTT
1321 TTCTACGGGG TCTGACGCTC AGTGGAACGA AAACTCACGT TAAGGGATTT TGGTCATGAG
1381 ATTATCAAAA AGGATCTTCA CCTAGATCCT TTTAAATTAA AAATGAAGTT TTAAATCAAT
1441 CTAAAGTATA TATGAGTAAA CTTGGTCTGA CAGTTACCAA TGCTTAATCA GTGAGGCACC
1501 TATCTCAGCG ATCTGTCTAT TTCGTTCATC CATAGTTGCC TGACTCCCCG TCGTGTAGAT
1561 AACTACGATA CGGGAGGGCT TACCATCTGG CCCCAGTGCT GCAATGATAC CGCGAGACCC
1621 ACGCTCACCG GCTCCAGATT TATCAGCAAT AAACCAGCCA GCCGGAAGGG CCGAGCGCAG
1681 AAGTGGTCCT GCAACTTTAT CCGCCTCCAT CCAGTCTATT AATTGTTGCC GGGAAGCTAG
1741 AGTAAGTAGT TCGCCAGTTA ATAGTTTGCG CAACGTTGTT GCCATTGCTA CAGGCATCGT
1801 GGTGTCACGC TCGTCGTTTG GTATGGCTTC ATTCAGCTCC GGTTCCCAAC GATCAAGGCG
1861 AGTTACATGA TCCCCCATGT TGTGCAAAAA AGCGGTTAGC TCCTTCGGTC CTCCGATCGT
1921 TGTCAGAAGT AAGTTGGCCG CAGTGTTATC ACTCATGGTT ATGGCAGCAC TGCATAATTC
1981 TCTTACTGTC ATGCCATCCG TAAGATGCTT TTCTGTGACT GGTGAGTACT CAACCAAGTC
2041 ATTCTGAGAA TAGTGTATGC GGCGACCGAG TTGCTCTTGC CCGGCGTCAA TACGGGATAA
2101 TACCGCGCCA CATAGCAGAA CTTTAAAAGT GCTCATCATT GGAAAACGTT CTTCGGGGCG
2161 AAAACTCTCA AGGATCTTAC CGCTGTTGAG ATCCAGTTCG ATGTAACCCA CTCGTGCACC
2221 CAACTGATCT TCAGCATCTT TTACTTTCAC CAGCGTTTCT GGGTGAGCAA AAACAGGAAG
2281 GCAAAATGCC GCAAAAAAGG GAATAAGGGC GACACGGAAA TGTTGAATAC TCATACTCTT
2341 CCTTTTTCAA TATTATTGAA GCATTTATCA GGGTTATTGT CTCATGAGCG GATACATATT
2401 TGAATGTATT TAGAAAAATA AACAAATAGG GGTTCCGCGC ACATTTCCCC GAAAAGTGCC
2461 ACCTGAAATT GTAAACGTTA ATATTTTGTT AAAATTCGCG TTAAATTTTT GTTAAATCAG
2521 CTCATTTTTT AACCAATAGG CCGAAATCGG CAAAATCCCT TATAAATCAA AAGAATAGAC
2581 CGAGATAGGG TTGAGTGTTG TTCCAGTTTG GAACAAGAGT CCACTATTAA AGAACGTGGA
2641 CTCCAACGTC AAAGGGCGAA AAACCGTCTA TCAGGGCGAT GGCCCACTAC GTGAACCATC
2701 ACCCTAATCA AGTTTTTTGG GGTCGAGGTG CCGTAAAGCA CTAAATCGGA ACCCTAAAGG
2761 GAGCCCCCGA TTTAGAGCTT GACGGGGAAA GCCGGCGAAC GTGGCGAGAA AGGAAGGGAA
2821 GAAAGCGAAA GGAGCGGGCG CTAGGGCGCT GGCAAGTGTA GCGGTCACGC TGCGCGTAAC
2881 CACCACACCC GCCGCGCTTA ATGCGCCGCT ACAGGGCGCG TCCCATTCGC CATTCAGGCT
2941 GCAAATAAGC GTTGATATTC AGTCAATTAC AAACATTAAT AACGAAGAGA TGACAGAAAA
3001 ATTTTCATTC TGTGACAGAG AAAAAGTAGC CGAAGATGAC GGTTTGTCAC ATGGAGTTGG
3061 CAGGATGTTT GATTAAAAAC ATAACAGGAA GAAAAATGCC CCGCTGTGGG CGGACAAAAT
3121 AGTTGGGAAC TGGGAGGGGT GGAAATGGAG TTTTTAAGGA TTATTTAGGG AAGAGTGACA
3181 AAATAGATGG GAACTGGGTG TAGCGTCGTA AGCTAATACG AAAATTAAAA ATGACAAAAT
3241 AGTTTGGAAC TAGATTTCAC TTATCTGGTT CGGATCTCCT AGGCTCAAGC AGTGATCAGA
3301 TCCAGACATG ATAAGATACA TTGATGAGTT TGGACAAACC ACAACTAGAA TGCAGTGAAA
3361 AAAATGCTTT ATTTGTGAAA TTTGTGATGC TATTGCTTTA TTTGTAACCA TTATAAGCTG
3421 CAATAAACAA GTTAACAACA ACAATTGCAT TCATTTTATG TTTCAGGTTC AGGGGGAGGT
3481 GTGGGAGGTT TTTTAAAGCA AGTAAAACCT CTACAAATGT GGTATGGCTG ATTATGATCC
3541 TCTAGTACTT CTCGACAAGC TTGTCGAGAC TGCAGGCTCT AGATTCGAAA GCGGCCGCGA
3601 CTAGTGAGCT CGTCGACGTA GGCCTTTGAA TTCTAAAAAA AATCATGAAT GGCATCAACT
3661 CTGAATCAAA TCTTTGCAGA TGCACCTACT TCTCATTTCC ACTGTCACAT CATTTTTCCA
3721 GATCTCGCTG CCTGTTATGT GGCCCACAAA CCAAGACACG TTTTATGGCC ATTAAAGCTG
3781 GCTGATCGTC GCCAAACACC AAATACATAA TGAATATGTA CACATTCGAG AAAGAAGCGA
3841 TCAAAGAAGC GTCTTCGGGC GGAGTAGGAG AATGCGGAGG AGAAGGAGAA CGAGCTGATC
3901 TAGTATCTCT CCACAATCCA ATGCCAACTG ACCAACTGGC CATATTCGGA GCAATTTGAA
3961 GCCAATTTCC ATCGCCTGGC GATCGCTCCA TTCTTGGCTA TATGTTTTTC ACCGTTACCC
4021 GGGGCCATTT TCAAAGACTC GTCGGCAAGA TAAGATTGTG TCACTCGCTG TCTCTCTTCA
4081 TTTGTCGAAG AATGCTGAGG AATTTCGCGA TGACGTCGGC GAGTATTTTG AAGAATGAGA
4141 ATAATTTGTA TTTATACGAA AATCAGTTAG TGGAATTTTC TACAAAAACA TGTTATCTAT
4201 AGATAATTTT GTTGCAAAAT ATGTTGACTA TGACAAAGAT TGTATGTATA TACCTTTAAT
4261 GTATTCTCAT TTTCTTATGT ATTTATAATG GCAATGATGA TACTGATGAT ATTTTAAGAT
4321 GATGCCAGAC CAAAAGGCTT GAATTTCTGC GTCTTTTGCC GAACGCAGTG CATGTGCAAT
4381 TGTTGTTTTT TGGAATATTC AATTTTCGGA CTGTCCGCTT TGATTTCAGT TTCTTGGCTT
4441 ATTCAAAAAG CAAAGTAAAG CCAAAAAAGC GAGATGGCAA TACCAAATGC GGCAAAACGG
4501 TAGTGGAAGG AAAGGGGTGC GGGGCAGCGG AAGGAAGGGT GGGGCGGGGC GTGGCGGGGT
4561 CTGTGGCTGG GCGCGACGTC ACCGACGTTG GAGCCACTCC TTTGACCATG TGTGCGTGTG
4621 TGTATTATTC GTGTCTCGCC ACTCGCCGGT TGTTTTTTTC TTTTTATCTC GCTCTCTCTA
4681 GCGCCATCTC GTACGCATGC TCAACGCACC GCATGTTGCC GTGTCCTTTA TGCGTCATTT
4741 TGGCTCGAAA TAGGCAATTA TTTAAACAAA GATTAGTCAA CGAAAACGCT AAAATAAATA
4801 AGTCTACAAT ATGGTTACTT ATTGCCATGT GTGTGCAGCC AACGATAGCA ACAAAAGCAA
4861 CAACACAGTG GCTTTCCCTC TTTCACTTTT TGTTTGCAAG CGCGTGCGAG CAAGACGGCA
4921 CGACCGGCAA ACGCAATTAC GCTGACAAAG AGCAGACGAA GTTTTGGCCG AAAAACATCA
4981 AGGCGCCTGA TACGAATGCA TTTGCAATAA CAATTGCGAT ATTTAATATT GTTTATGAAG
5041 CTGTTTGACT TCAAAACACA CAAAAAAAAA AATAAAACAA ATTATTTGAA AGAGAATTAG
5101 GAATCGGACA GCTTATCGTT ACGGGCTAAC AGCACACCGA GACGAAATAG CTTACCTGAC
5161 GTCACAGCCT CTGGAAGAAC TGCCGCCAAG CAGAGAGAGA GAGAAAAAGA GGGAGAGCAG
5221 CTTAGACCGC ATGTGCTTGT GTGTGAGGCG TCTCTCTCTT CGTCTCCTGT TTGCGCAAAC
5281 GCATAGACTG CACTGAGAAA ATCGATTACC TATTTTTTAT GAATGAATAT TTGCACTATT
5341 ACTATTCAAA ACTATTAAGA TAGCAATCAC ATTCAATAGC CAAATACTAT ACCACTGAGC
5401 GATGCAACGA AATGATCAAT TTGAGCAAAA ATGCTGCATA TTTAGGACGG CATCATTATA
5461 GAAATGCTTC TTGCTGTGTA CTTTTCTCTC GTCTGGCAGC TGTTTCGCCG TTATTGTTAA
5521 AACCGGCTTA AGTTAGGTGT GTTTTCTACG ACTAGTGAAT GCCCTACTAG AAGATGTGTG
5581 TTGCACAAAA TGTCCCTGGA ATAACCAATT TGAAGTGCAG ATAGCAGTAA ACGTAAGCTA
5641 ATATGAATAT TATTTAACTG TAATGTTTTA ATATCGCTGG ACATTACTAA TAAACCCACT
5701 ATAAACACAT GTACATATGT ATGTTTTGGC ATACAATGAG TAGTTGGGGA AAAAATGTGT
5761 AAAAGCACCG TGACCATCAC AGCATAAAGA TAACCAGCTG AAGTATCGAA TATGAGTAAC
5821 CCCCAAATTG AATCACATGC CGCAACTGAT AGGACCCATG GAAGTACACT CTTCATGGCG
5881 ATATACAAGA CACACACAAG CACGAACACC CAGTTGCGGA GGAAATTCTC CGTAAATGAA
5941 AACCCAATCG GCGAACAATT CATACCCATA TATGGTAAAA GTTTTGAACG CGACTTGAGA
6001 GCGGAGAGCA TTGCGGCTGA TAAGGTTTTA GCGCTAAGCG GGCTTTATAA AACGGGCTGC
6061 GGGACCAGTT TTCATATCAC TACCGTTTGA GTTCTTGTGC TGTGTGGATA CTCCTCCCGA
6121 CACAAAGCCG CTCCATCAGC CAGCAGTCGT CTAATCCAGA GACGGCCGGC CCATGTTTTC
6181 GCAATCAGCC TGTGTACAAG TTCACATAAA AACAAATGAG CTGCACACCG CTGTTGTCGA
6241 GAAAGTTATT CTTGCCATGA TATCGTCCTG CAGAACGGAC AACAATCAGG CCCTCCATAA
6301 GCTGCTTCAC GTTGCGGTCT GCGAAGAGAA TTATAATGTT GGCAGCTACC CCTACGATGT
6361 TCCGGACTAT GCAGGCAGCT ATCCCTACGA TGTGCCAGAC TATGCTGGCA GTGGAGAGGG
6421 CAGAGGAAGT CTGCTAACAT GCGGTGACGT CGAGGAGAAT CCTGGCCCAC TTAAGGTGAG
6481 CAAGGGCGAG GAGCTGTTCA CCGGGGTGGT GCCCATCCTG GTCGAGCTGG ACGGCGACGT
6541 AAACGGCCAC AAGTTCAGCG TGTCCGGCGA GGGCGAGGGC GATGCCACCT ACGGCAAGCT
6601 GACCCTGAAG TTCATCTGCA CCACCGGCAA GCTGCCCGTG CCCTGGCCCA CCCTCGTGAC
6661 CACCCTGACC TACGGCGTGC AGTGCTTCAG CCGCTACCCC GACCACATGA AGCAGCACGA
6721 CTTCTTCAAG TCCGCCATGC CCGAAGGCTA CGTCCAGGAG CGCACCATCT TCTTCAAGGA
6781 CGACGGCAAC TACAAGACCC GCGCCGAGGT GAAGTTCGAG GGCGACACCC TGGTGAACCG
6841 CATCGAGCTG AAGGGCATCG ACTTCAAGGA GGACGGCAAC ATCCTGGGGC ACAAGCTGGA
6901 GTACAACTAC AACAGCCACA ACGTCTATAT CATGGCCGAC AAGCAGAAGA ACGGCATCAA
6961 GGTGAACTTC AAGATCCGCC ACAACATCGA GGACGGCAGC GTGCAGCTCG CCGACCACTA
7021 CCAGCAGAAC ACCCCCATCG GCGACGGCCC CGTGCTGCTG CCCGACAACC ACTACCTGAG
7081 CACCCAGTCC GCCCTGAGCA AAGACCCCAA CGAGAAGCGC GATCACATGG TCCTGCTGGA
7141 GTTCGTGACC GCCGCCGGGA TCACTCTCGG CATGGACGAG CTGTACAAGT AAGGCGCGCC
7201 CAATTCACTC CTCAGGTGCA GGCTGCCTAT CAGAAGGTGG TGGCTGGTGT GGCCAATGCC
7261 CTGGCTCACA AATACCACTG AGATCTTTTT CCCTCTGCCA AAAATTATGG GGACATCATG
7321 AAGCCCCTTG AGCATCTGAC TTCTGGCTAA TAAAGGAAAT TTATTTTCAT TGCAATAGTG
7381 TGTTGGAATT TTTTGTGTCT CTCACTCGGA AGGACATATG GGAGGGCAAA TCATTTAAAA
7441 CATCAGATTC TACCGGGTAG GGGAGGCGCT TTTCCCAAGG CAGTCTGGAG CATGCGCTTT
7501 AGCAGCCCCG CTGGGCACTT GGCGCTACAC AAGTGGCCTC TGGCCTCGCA CACATTCCAC
7561 ATCCACCGGT AGGCGCCAAC CGGCTCCGTT CTTTGGTGGC CCCTTCGCGC CACCTTCTAC
7621 TCCTCCCCTA GTCAGGAAGT TCCCCCCCGC CCCGCAGCTC GCGTCGTGCA GGACGTGACA
7681 AATGGAAGTA GCACGTCTCA CTAGTCTCGT GCAGATGGAC AGCACCGCTG AGCAATGGAA
7741 GCGGGTAGGC CTTTGGGGCA GCGGCCAATA GCAGCTTTGC TCCTTCGCTT TCTGGGCTCA
7801 GAGGCTGGGA AGGGGTGGGT CCGGGGGCGG GCTCAGGGGC GGGCTCAGGG GCGGGGCGGG
7861 CGCCCGAAGG TCCTCCGGAG GCCCGGCATT CTGCACGCTT CAAAAGCGCA CGTCTGCCGC
7921 GCTGTTCTCC TCTTCCTCAT CTCCGGGCCT TTCGACCTGC TAGCCACCAT GAAGCCTTTG
7981 TCTCAAGAAG AATCCACCCT CATTGAAAGA GCAACGGCTA CAATCAACAG CATCCCCATC
8041 TCTGAAGACT ACAGCGTCGC CAGCGCAGCT CTCTCTAGCG ACGGCCGCAT CTTCACTGGT
8101 GTCAATGTAT ATCATTTTAC TGGGGGACCT TGCGCAGAAC TCGTGGTGCT GGGCACTGCT
8161 GCTGCTGCGG CAGCTGGCAA CCTGACTTGT ATCGTCGCGA TCGGAAATGA GAACAGGGGC
8221 ATCTTGAGCC CCTGCGGACG GTGCCGACAG GTTCTTCTCG ATCTGCATCC TGGGATCAAA
8281 GCCATAGTGA AGGACAGTGA TGGACAGCCG ACGGCAGTTG GGATTCGTGA ATTGCTGCCC
8341 TCTGGTTATG TGTGGGAGGG CTGAGCGGCC GCTTCGAGCA GACATGATAA GATACATTGA
8401 TGAGTTTGGA CAAACCACAA CTAGAATGCA GTGAAAAAAA TGCTTTATTT GTGAAATTTG
8461 TGATGCTATT GCTTTATTTG TAACCATTAT AAGCTGCAAT AAACAAGTTA ACAACAACAA
8521 TTGCATTCAT TTTATGTTTC AGGTTCAGGG GGAGGTGTGG GAGGTTTTTT AAAGCAAGTA
8581 AAACCTCTAC AAATGTGGTA AAATCGATAA GGATCCGCGC CCGATGGTGG GACGGTATGA
8641 ATAATCCGGA ATATTTATAG GTTTTTTTAT TACAAAACTG TTACGAAAAC AGTAAAATAC
8701 TTATTTATTT GCGAGATGGT TATCATTTTA ATTATCTCCA TGATCTATTA ATATTCCGGA
8761 GTATACGGAC CTTTAATTCA ACCCAACACA ATATATTATA GTTAAATAAG AATTATTATC
8821 AAATCATTTG TATATTAATT AAAATACTAT ACTGTAAATT ACATTTTATT TACAATCACT
8881 CGACGAAGAC TTGATCACCC GGGATCTCGA GATGGTGAGC AAGGGCGAGG AGGATAACAT
8941 GGCCATCATC AAGGAGTTCA TGCGCTTCAA GGTGCACATG GAGGGCTCCG TGAACGGCCA
9001 CGAGTTCGAG ATCGAGGGCG AGGGCGAGGG CCGCCCCTAC GAGGGCACCC AGACCGCCAA
9061 GCTGAAGGTG ACCAAGGGTG GCCCCCTGCC CTTCGCCTGG GACATCCTGT CCCCTCAGTT
9121 CATGTACGGC TCCAAGGCCT ACGTGAAGCA CCCCGCCGAC ATCCCCGACT ACTTGAAGCT
9181 GTCCTTCCCC GAGGGCTTCA AGTGGGAGCG CGTGATGAAC TTCGAGGACG GCGGCGTGGT
9241 GACCGTGACC CAGGACTCCT CCCTGCAGGA CGGCGAGTTC ATCTACAAGG TGAAGCTGCG
9301 CGGCACCAAC TTCCCCTCCG ACGGCCCCGT AATGCAGAAG AAGACCATGG GCTGGGAGGC
9361 CTCCTCCGAG CGGATGTACC CCGAGGACGG CGCCCTGAAG GGCGAGATCA AGCAGAGGCT
9421 GAAGCTGAAG GACGGCGGCC ACTACGACGC TGAGGTCAAG ACCACCTACA AGGCCAAGAA
9481 GCCCGTGCAG CTGCCCGGCG CCTACAACGT CAACATCAAG TTGGACATCA CCTCCCACAA
9541 CGAGGACTAC ACCATCGTGG AACAGTACGA ACGCGCCGAG GGCCGCCACT CCACCGGCGG
9601 CATGGACGAG CTGTACAAGT CCGGACTCAA GCCAAAAAAG AAGAGAAAGG TATAAtCTAG
9661 CAGCTGATGC ATAGCATGCG GTACCGGGAG ATGGGGGAGG CTAACTGAAA CACGGAAGGA
9721 GACAATACCG GAAGGAACCC GCGCTATGAC GGCAATAAAA AGACAGAATA AAACGCACGG
9781 GTGTTGGGTC GTTTGTTCAT AAACGCGGGG TTCGGTCCCA GGGCTGGCAC TCTGTCGATA
9841 CCCCACCGAG ACCCCATTGG GACCAATACG CCCGCGTTTC TTCCTTTTCC CCACCCCAAC
9901 CCCCAAGTTC GGGTGAAGGC CCAGGGCTCG CAGCCAACGT CGGGGCGGCA AGCCCTGCCA
9961 TAGCCACTAC GGGTACGTAG GCCAACCACT AGAACTATAG CTAGAGTCCT GGGCGAACAA
10021 ACGATGCTCG CCTTCCAGAA AACCGAGGAT GCGAACCACT TCATCCGGGG TCAGCACCAC
10081 CGGCAAGCGC CGCGACGGCC GAGGTCTACC GATCTCCTGA AGCCAGGGCA GATCCGTGCA
10141 CAGCACCTTG CCGTAGAAGA ACAGCAAGGC CGCCAATGCC TGACGATGCG TGGAGACCGA
10201 AACCTTGCGC TCGTTCGCCA GCCAGGACAG AAATGCCTCG ACTTCGCTGC TGCCCAAGGT
10261 TGCCGGGTGA CGCACACCGT GGAAACGGAT GAAGGCACGA ACCCAGTTGA CATAAGCCTG
10321 TTCGGTTCGT AAACTGTAAT GCAAGTAGCG TATGCGCTCA CGCAACTGGT CCAGAACCTT
10381 GACCGAACGC AGCGGTGGTA ACGGCGCAGT GGCGGTTTTC ATGGCTTGTT ATGACTGTTT
10441 TTTTGTACAG TCTATGCCTC GGGCATCCAA GCAGCAAGCG CGTTACGCCG TGGGTCGATG
10501 TTTGATGTTA TGGAGCAGCA ACGATGTTAC GCAGCAGCAA CGATGTTACG CAGCAGGGCA
10561 GTCGCCCTAA AACAAAGTTA GGTGGCTCAA GTATGGGCAT CATTCGCACA TGTAGGCTCG
10621 GCCCTGACCA AGTCAAATCC ATGCGGGCTG CTCTTGATCT TTTCGGTCGT GAGTTCGGAG
10681 ACGTAGCCAC CTACTCCCAA CATCAGCCGG ACTCCGATTA CCTCGGGAAC TTGCTCCGTA
10741 GTAAGACATT CATCGCGCTT GCTGCCTTCG ACCAAGAAGC GGTTGTTGGC GCTCTCGCGG
10801 CTTACGTTCT GCCCAGGTTT GAGCAGCCGC GTAGTGAGAT CTATATCTAT GATCTCGCAG
10861 TCTCCGGCGA GCACCGGAGG CAGGGCATTG CCACCGCGCT CATCAATCTC CTCAAGCATG
10921 AGGCCAACGC GCTTGG
//

## Sheet: pFastBac-EF1a-Yob-2×HA-EGFP-RbG
Supplementary Table 1: pFastBac-agEF1a-Yob-2×HA-EGFP-RbG
LOCUS pCK567_-_pFastBac_mCher 9324 bp ds-DNA circular 19-MAR-2026
DEFINITION .
FEATURES Location/Qualifiers
misc_feature complement(130..354)
/label="tn7R"
/ApEinfo_revcolor="#faac61"
/ApEinfo_fwdcolor="#faac61"
CDS complement(1416..2276)
/label="AmpR"
/ApEinfo_revcolor="#ffef86"
/ApEinfo_fwdcolor="#ffef86"
terminator complement(3241..3481)
/label="SV40 pA"
/ApEinfo_revcolor="#f58a5e"
/ApEinfo_fwdcolor="#f58a5e"
promoter 3571..4493
/label="EF1a promoter"
/ApEinfo_revcolor="#b1ff67"
/ApEinfo_fwdcolor="#b1ff67"
CDS 4503..4529
/label="Yob CoDing Sequence"
/ApEinfo_revcolor="#6ecff6"
/ApEinfo_fwdcolor="#6ecff6"
exon 4503..4529
/label="exon2"
/ApEinfo_revcolor="#b1ff67"
/ApEinfo_fwdcolor="#b1ff67"
CDS 4503..4736
/ApEinfo_revcolor="#84b0dc"
/ApEinfo_fwdcolor="#84b0dc"
/translation="MFSQSACVQVHIKTNELHTAVVEKVILAMISSCRTDNNQALHKLLHVAVCEENYNVGSYPYDVPDYAGSYPYDVPDYA"
CDS 4530..4670
/label="Yob CDS part2 without stop codon"
/ApEinfo_revcolor="#6ecff6"
/ApEinfo_fwdcolor="#6ecff6"
exon 4530..4670
/label="exon 3"
/ApEinfo_revcolor="#b1ff67"
/ApEinfo_fwdcolor="#b1ff67"
CDS 4677..4703
/label="HA"
/ApEinfo_revcolor="#b4abac"
/ApEinfo_fwdcolor="#b4abac"
CDS 4710..4736
/label="HA"
/ApEinfo_revcolor="#75c6a9"
/ApEinfo_fwdcolor="#75c6a9"
CDS 4737..4799
/label="T2A peptide"
/ApEinfo_revcolor="#84b0dc"
/ApEinfo_fwdcolor="#84b0dc"
CDS 4806..5522
/label="EGFP"
/ApEinfo_revcolor="#b7e6d7"
/ApEinfo_fwdcolor="#b7e6d7"
CDS 4806..5522
/ApEinfo_revcolor="#84b0dc"
/ApEinfo_fwdcolor="#84b0dc"
/translation="VSKGEELFTGVVPILVELDGDVNGHKFSVSGEGEGDATYGKLTLKFICTTGKLPVPWPTLVTTLTYGVQCFSRYPDHMKQHDFFKSAMPEGYVQERTIFFKDDGNYKTRAEVKFEGDTLVNRIELKGIDFKEDGNILGHKLEYNYNSHNVYIMADKQKNGIKVNFKIRHNIEDGSVQLADHYQQNTPIGDGPVLLPDNHYLSTQSALSKDPNEKRDHMVLLEFVTAAGITLGMDELYK*"
misc_feature 5532..5777
/label="the Rabbit globin terminator"
/ApEinfo_revcolor="#85dae9"
/ApEinfo_fwdcolor="#85dae9"
promoter 5778..6288
/label="PGK"
/ApEinfo_revcolor="#d6b295"
/ApEinfo_fwdcolor="#d6b295"
Resistance 6302..6694
/label="BlastiR"
/ApEinfo_revcolor="#ff9ccd"
/ApEinfo_fwdcolor="#ff9ccd"
terminator 6718..6839
/label="SV40 Terminator"
/ApEinfo_revcolor="#ff9ccd"
/ApEinfo_fwdcolor="#ff9ccd"
promoter 7093..7214
/label="p10"
/ApEinfo_revcolor="#9eafd2"
/ApEinfo_fwdcolor="#9eafd2"
CDS 7242..7986
/label="mCherry"
/ApEinfo_revcolor="#b1ff67"
/ApEinfo_fwdcolor="#b1ff67"
CDS 8854..63
/label="Gentamycin"
/ApEinfo_revcolor="#b4abac"
/ApEinfo_fwdcolor="#b4abac"
ORIGIN
1 ACAAAGTTGG GCATACGGGA AGAAGTGATG CACTTTGATA TCGACCCAAG TACCGCCACC
61 TAACAATTCG TTCAAGCCGA GATCGGCTTC CCGGCCGCGG AGTTGTTCGG TAAATTGTCA
121 CAACGCCGCG AATATAGTCT TTACCATGCC CTTGGCCACG CCCCTCTTTA ATACGACGGG
181 CAATTTGCAC TTCAGAAAAT GAAGAGTTTG CTTTAGCCAT AACAAAAGTC CAGTATGCTT
241 TTTCACAGCA TAACTGGACT GATTTCAGTT TACAACTATT CTGTCTAGTT TAAGACTTTA
301 TTGTCATAGT TTAGATCTAT TTTGTTCAGT TTAAGACTTT ATTGTCCGCC CACACCCGCT
361 TACGCAGGGC ATCCATTTAT TACTCAACCG TAACCGATTT TGCCAGGTTA CGCGGCTGGT
421 CTGCGGTGTG AAATACCGCA CAGATGCGTA AGGAGAAAAT ACCGCATCAG GCGCTCTTCC
481 GCTTCCTCGC TCACTGACTC GCTGCGCTCG GTCGTTCGGC TGCGGCGAGC GGTATCAGCT
541 CACTCAAAGG CGGTAATACG GTTATCCACA GAATCAGGGG ATAACGCAGG AAAGAACATG
601 TGAGCAAAAG GCCAGCAAAA GGCCAGGAAC CGTAAAAAGG CCGCGTTGCT GGCGTTTTTC
661 CATAGGCTCC GCCCCCCTGA CGAGCATCAC AAAAATCGAC GCTCAAGTCA GAGGTGGCGA
721 AACCCGACAG GACTATAAAG ATACCAGGCG TTTCCCCCTG GAAGCTCCCT CGTGCGCTCT
781 CCTGTTCCGA CCCTGCCGCT TACCGGATAC CTGTCCGCCT TTCTCCCTTC GGGAAGCGTG
841 GCGCTTTCTC AATGCTCACG CTGTAGGTAT CTCAGTTCGG TGTAGGTCGT TCGCTCCAAG
901 CTGGGCTGTG TGCACGAACC CCCCGTTCAG CCCGACCGCT GCGCCTTATC CGGTAACTAT
961 CGTCTTGAGT CCAACCCGGT AAGACACGAC TTATCGCCAC TGGCAGCAGC CACTGGTAAC
1021 AGGATTAGCA GAGCGAGGTA TGTAGGCGGT GCTACAGAGT TCTTGAAGTG GTGGCCTAAC
1081 TACGGCTACA CTAGAAGGAC AGTATTTGGT ATCTGCGCTC TGCTGAAGCC AGTTACCTTC
1141 GGAAAAAGAG TTGGTAGCTC TTGATCCGGC AAACAAACCA CCGCTGGTAG CGGTGGTTTT
1201 TTTGTTTGCA AGCAGCAGAT TACGCGCAGA AAAAAAGGAT CTCAAGAAGA TCCTTTGATC
1261 TTTTCTACGG GGTCTGACGC TCAGTGGAAC GAAAACTCAC GTTAAGGGAT TTTGGTCATG
1321 AGATTATCAA AAAGGATCTT CACCTAGATC CTTTTAAATT AAAAATGAAG TTTTAAATCA
1381 ATCTAAAGTA TATATGAGTA AACTTGGTCT GACAGTTACC AATGCTTAAT CAGTGAGGCA
1441 CCTATCTCAG CGATCTGTCT ATTTCGTTCA TCCATAGTTG CCTGACTCCC CGTCGTGTAG
1501 ATAACTACGA TACGGGAGGG CTTACCATCT GGCCCCAGTG CTGCAATGAT ACCGCGAGAC
1561 CCACGCTCAC CGGCTCCAGA TTTATCAGCA ATAAACCAGC CAGCCGGAAG GGCCGAGCGC
1621 AGAAGTGGTC CTGCAACTTT ATCCGCCTCC ATCCAGTCTA TTAATTGTTG CCGGGAAGCT
1681 AGAGTAAGTA GTTCGCCAGT TAATAGTTTG CGCAACGTTG TTGCCATTGC TACAGGCATC
1741 GTGGTGTCAC GCTCGTCGTT TGGTATGGCT TCATTCAGCT CCGGTTCCCA ACGATCAAGG
1801 CGAGTTACAT GATCCCCCAT GTTGTGCAAA AAAGCGGTTA GCTCCTTCGG TCCTCCGATC
1861 GTTGTCAGAA GTAAGTTGGC CGCAGTGTTA TCACTCATGG TTATGGCAGC ACTGCATAAT
1921 TCTCTTACTG TCATGCCATC CGTAAGATGC TTTTCTGTGA CTGGTGAGTA CTCAACCAAG
1981 TCATTCTGAG AATAGTGTAT GCGGCGACCG AGTTGCTCTT GCCCGGCGTC AATACGGGAT
2041 AATACCGCGC CACATAGCAG AACTTTAAAA GTGCTCATCA TTGGAAAACG TTCTTCGGGG
2101 CGAAAACTCT CAAGGATCTT ACCGCTGTTG AGATCCAGTT CGATGTAACC CACTCGTGCA
2161 CCCAACTGAT CTTCAGCATC TTTTACTTTC ACCAGCGTTT CTGGGTGAGC AAAAACAGGA
2221 AGGCAAAATG CCGCAAAAAA GGGAATAAGG GCGACACGGA AATGTTGAAT ACTCATACTC
2281 TTCCTTTTTC AATATTATTG AAGCATTTAT CAGGGTTATT GTCTCATGAG CGGATACATA
2341 TTTGAATGTA TTTAGAAAAA TAAACAAATA GGGGTTCCGC GCACATTTCC CCGAAAAGTG
2401 CCACCTGAAA TTGTAAACGT TAATATTTTG TTAAAATTCG CGTTAAATTT TTGTTAAATC
2461 AGCTCATTTT TTAACCAATA GGCCGAAATC GGCAAAATCC CTTATAAATC AAAAGAATAG
2521 ACCGAGATAG GGTTGAGTGT TGTTCCAGTT TGGAACAAGA GTCCACTATT AAAGAACGTG
2581 GACTCCAACG TCAAAGGGCG AAAAACCGTC TATCAGGGCG ATGGCCCACT ACGTGAACCA
2641 TCACCCTAAT CAAGTTTTTT GGGGTCGAGG TGCCGTAAAG CACTAAATCG GAACCCTAAA
2701 GGGAGCCCCC GATTTAGAGC TTGACGGGGA AAGCCGGCGA ACGTGGCGAG AAAGGAAGGG
2761 AAGAAAGCGA AAGGAGCGGG CGCTAGGGCG CTGGCAAGTG TAGCGGTCAC GCTGCGCGTA
2821 ACCACCACAC CCGCCGCGCT TAATGCGCCG CTACAGGGCG CGTCCCATTC GCCATTCAGG
2881 CTGCAAATAA GCGTTGATAT TCAGTCAATT ACAAACATTA ATAACGAAGA GATGACAGAA
2941 AAATTTTCAT TCTGTGACAG AGAAAAAGTA GCCGAAGATG ACGGTTTGTC ACATGGAGTT
3001 GGCAGGATGT TTGATTAAAA ACATAACAGG AAGAAAAATG CCCCGCTGTG GGCGGACAAA
3061 ATAGTTGGGA ACTGGGAGGG GTGGAAATGG AGTTTTTAAG GATTATTTAG GGAAGAGTGA
3121 CAAAATAGAT GGGAACTGGG TGTAGCGTCG TAAGCTAATA CGAAAATTAA AAATGACAAA
3181 ATAGTTTGGA ACTAGATTTC ACTTATCTGG TTCGGATCTC CTAGGCTCAA GCAGTGATCA
3241 GATCCAGACA TGATAAGATA CATTGATGAG TTTGGACAAA CCACAACTAG AATGCAGTGA
3301 AAAAAATGCT TTATTTGTGA AATTTGTGAT GCTATTGCTT TATTTGTAAC CATTATAAGC
3361 TGCAATAAAC AAGTTAACAA CAACAATTGC ATTCATTTTA TGTTTCAGGT TCAGGGGGAG
3421 GTGTGGGAGG TTTTTTAAAG CAAGTAAAAC CTCTACAAAT GTGGTATGGC TGATTATGAT
3481 CCTCTAGTAC TTCTCGACAA GCTTGTCGAG ACTGCAGGCT CTAGATTCGA AAGCGGCCGC
3541 GACTAGTGAG CTCGTCGACG TAGGCCTTTG AATTCGGCTC GGAGCTTGCT TGATCGGATA
3601 GTCGACACTG AACATTTTCT TGCTCTATCG TGGGTGGGTG AAATTGATCG GATTAATTTC
3661 TGGAATATTT TCGATGATGA AAATTTGGTC CCATTTTTGT TCTTTGCAAA ACCACTATTT
3721 GAGGAAAAAG ATGTGGCATA GAAACAGATA AAATTTAATG AATAGCAATT GATGGGTAAC
3781 AACAACAAAA AGGCGAAAAG AAGCTTTGCT GACTTGCTGG AGAACTTCCG GTTAAGTGTG
3841 CGTTTTTGGA AGCCGCGTTT TGTGCCTAGT GATGGGCGAA TCGAGGGATG GTCATCAGGC
3901 ACTGGAACCA ATTTTTTTTG TATTTAAAAA AAATGCTTTA TTTGGAAAAA TTGATTAAAA
3961 AAATAAGTAA AACTTCAAAA ATCAATTATT TTCTTTAGTA AATTTGGTAG GCCATCAATT
4021 ACTTTTCTTA AATTTGTAAA ACATTTTCTC TGTAGCTGAA TAAAATTTAT TACAATATGC
4081 GATCCTTCAA ATCCTATTCC CTTATGTGTT CTATTCACAC ACCAGCTTAA GACTTTGATT
4141 AAAAAATCAT AAAAAAAATA TTATGAATCA AACAGAATTG TCGGTTGATA ATTTCCAAAA
4201 AGAACGATTA AAAAACAATT TAATTCACCA ACAGCCTAGA CCACCAGGTT CGTATACGGA
4261 ATGCAATTTC ACAACTGGAA TCAAATTCCG CAATCCGTAA CGGTTGACAT TTACTTGCTG
4321 TCGAAATGAA TTGCTCCATC CAGCACGCAC GAAGGTCATT TGAATTTGCT GCTCTAAAAC
4381 GTCATGCCCG GAACTATCGT GCACGCGGAA GCGAAAGCAA TGAGCGATCC TTGCGCTATA
4441 GTGCGTGCCA TAAATACGTT GGCGCCAGCC ATTTTCTTCC TTCTTTTGTT CGTGGCCGGC
4501 CCATGTTTTC GCAATCAGCC TGTGTACAAG TTCACATAAA AACAAATGAG CTGCACACCG
4561 CTGTTGTCGA GAAAGTTATT CTTGCCATGA TATCGTCCTG CAGAACGGAC AACAATCAGG
4621 CCCTCCATAA GCTGCTTCAC GTTGCGGTCT GCGAAGAGAA TTATAATGTT GGCAGCTACC
4681 CCTACGATGT TCCGGACTAT GCAGGCAGCT ATCCCTACGA TGTGCCAGAC TATGCTGGCA
4741 GTGGAGAGGG CAGAGGAAGT CTGCTAACAT GCGGTGACGT CGAGGAGAAT CCTGGCCCAC
4801 TTAAGGTGAG CAAGGGCGAG GAGCTGTTCA CCGGGGTGGT GCCCATCCTG GTCGAGCTGG
4861 ACGGCGACGT AAACGGCCAC AAGTTCAGCG TGTCCGGCGA GGGCGAGGGC GATGCCACCT
4921 ACGGCAAGCT GACCCTGAAG TTCATCTGCA CCACCGGCAA GCTGCCCGTG CCCTGGCCCA
4981 CCCTCGTGAC CACCCTGACC TACGGCGTGC AGTGCTTCAG CCGCTACCCC GACCACATGA
5041 AGCAGCACGA CTTCTTCAAG TCCGCCATGC CCGAAGGCTA CGTCCAGGAG CGCACCATCT
5101 TCTTCAAGGA CGACGGCAAC TACAAGACCC GCGCCGAGGT GAAGTTCGAG GGCGACACCC
5161 TGGTGAACCG CATCGAGCTG AAGGGCATCG ACTTCAAGGA GGACGGCAAC ATCCTGGGGC
5221 ACAAGCTGGA GTACAACTAC AACAGCCACA ACGTCTATAT CATGGCCGAC AAGCAGAAGA
5281 ACGGCATCAA GGTGAACTTC AAGATCCGCC ACAACATCGA GGACGGCAGC GTGCAGCTCG
5341 CCGACCACTA CCAGCAGAAC ACCCCCATCG GCGACGGCCC CGTGCTGCTG CCCGACAACC
5401 ACTACCTGAG CACCCAGTCC GCCCTGAGCA AAGACCCCAA CGAGAAGCGC GATCACATGG
5461 TCCTGCTGGA GTTCGTGACC GCCGCCGGGA TCACTCTCGG CATGGACGAG CTGTACAAGT
5521 AAGGCGCGCC CAATTCACTC CTCAGGTGCA GGCTGCCTAT CAGAAGGTGG TGGCTGGTGT
5581 GGCCAATGCC CTGGCTCACA AATACCACTG AGATCTTTTT CCCTCTGCCA AAAATTATGG
5641 GGACATCATG AAGCCCCTTG AGCATCTGAC TTCTGGCTAA TAAAGGAAAT TTATTTTCAT
5701 TGCAATAGTG TGTTGGAATT TTTTGTGTCT CTCACTCGGA AGGACATATG GGAGGGCAAA
5761 TCATTTAAAA CATCAGATTC TACCGGGTAG GGGAGGCGCT TTTCCCAAGG CAGTCTGGAG
5821 CATGCGCTTT AGCAGCCCCG CTGGGCACTT GGCGCTACAC AAGTGGCCTC TGGCCTCGCA
5881 CACATTCCAC ATCCACCGGT AGGCGCCAAC CGGCTCCGTT CTTTGGTGGC CCCTTCGCGC
5941 CACCTTCTAC TCCTCCCCTA GTCAGGAAGT TCCCCCCCGC CCCGCAGCTC GCGTCGTGCA
6001 GGACGTGACA AATGGAAGTA GCACGTCTCA CTAGTCTCGT GCAGATGGAC AGCACCGCTG
6061 AGCAATGGAA GCGGGTAGGC CTTTGGGGCA GCGGCCAATA GCAGCTTTGC TCCTTCGCTT
6121 TCTGGGCTCA GAGGCTGGGA AGGGGTGGGT CCGGGGGCGG GCTCAGGGGC GGGCTCAGGG
6181 GCGGGGCGGG CGCCCGAAGG TCCTCCGGAG GCCCGGCATT CTGCACGCTT CAAAAGCGCA
6241 CGTCTGCCGC GCTGTTCTCC TCTTCCTCAT CTCCGGGCCT TTCGACCTGC TAGCCACCAT
6301 GAAGCCTTTG TCTCAAGAAG AATCCACCCT CATTGAAAGA GCAACGGCTA CAATCAACAG
6361 CATCCCCATC TCTGAAGACT ACAGCGTCGC CAGCGCAGCT CTCTCTAGCG ACGGCCGCAT
6421 CTTCACTGGT GTCAATGTAT ATCATTTTAC TGGGGGACCT TGCGCAGAAC TCGTGGTGCT
6481 GGGCACTGCT GCTGCTGCGG CAGCTGGCAA CCTGACTTGT ATCGTCGCGA TCGGAAATGA
6541 GAACAGGGGC ATCTTGAGCC CCTGCGGACG GTGCCGACAG GTTCTTCTCG ATCTGCATCC
6601 TGGGATCAAA GCCATAGTGA AGGACAGTGA TGGACAGCCG ACGGCAGTTG GGATTCGTGA
6661 ATTGCTGCCC TCTGGTTATG TGTGGGAGGG CTGAGCGGCC GCTTCGAGCA GACATGATAA
6721 GATACATTGA TGAGTTTGGA CAAACCACAA CTAGAATGCA GTGAAAAAAA TGCTTTATTT
6781 GTGAAATTTG TGATGCTATT GCTTTATTTG TAACCATTAT AAGCTGCAAT AAACAAGTTA
6841 ACAACAACAA TTGCATTCAT TTTATGTTTC AGGTTCAGGG GGAGGTGTGG GAGGTTTTTT
6901 AAAGCAAGTA AAACCTCTAC AAATGTGGTA AAATCGATAA GGATCCGCGC CCGATGGTGG
6961 GACGGTATGA ATAATCCGGA ATATTTATAG GTTTTTTTAT TACAAAACTG TTACGAAAAC
7021 AGTAAAATAC TTATTTATTT GCGAGATGGT TATCATTTTA ATTATCTCCA TGATCTATTA
7081 ATATTCCGGA GTATACGGAC CTTTAATTCA ACCCAACACA ATATATTATA GTTAAATAAG
7141 AATTATTATC AAATCATTTG TATATTAATT AAAATACTAT ACTGTAAATT ACATTTTATT
7201 TACAATCACT CGACGAAGAC TTGATCACCC GGGATCTCGA GATGGTGAGC AAGGGCGAGG
7261 AGGATAACAT GGCCATCATC AAGGAGTTCA TGCGCTTCAA GGTGCACATG GAGGGCTCCG
7321 TGAACGGCCA CGAGTTCGAG ATCGAGGGCG AGGGCGAGGG CCGCCCCTAC GAGGGCACCC
7381 AGACCGCCAA GCTGAAGGTG ACCAAGGGTG GCCCCCTGCC CTTCGCCTGG GACATCCTGT
7441 CCCCTCAGTT CATGTACGGC TCCAAGGCCT ACGTGAAGCA CCCCGCCGAC ATCCCCGACT
7501 ACTTGAAGCT GTCCTTCCCC GAGGGCTTCA AGTGGGAGCG CGTGATGAAC TTCGAGGACG
7561 GCGGCGTGGT GACCGTGACC CAGGACTCCT CCCTGCAGGA CGGCGAGTTC ATCTACAAGG
7621 TGAAGCTGCG CGGCACCAAC TTCCCCTCCG ACGGCCCCGT AATGCAGAAG AAGACCATGG
7681 GCTGGGAGGC CTCCTCCGAG CGGATGTACC CCGAGGACGG CGCCCTGAAG GGCGAGATCA
7741 AGCAGAGGCT GAAGCTGAAG GACGGCGGCC ACTACGACGC TGAGGTCAAG ACCACCTACA
7801 AGGCCAAGAA GCCCGTGCAG CTGCCCGGCG CCTACAACGT CAACATCAAG TTGGACATCA
7861 CCTCCCACAA CGAGGACTAC ACCATCGTGG AACAGTACGA ACGCGCCGAG GGCCGCCACT
7921 CCACCGGCGG CATGGACGAG CTGTACAAGT CCGGACTCAA GCCAAAAAAG AAGAGAAAGG
7981 TATAAtCTAG CAGCTGATGC ATAGCATGCG GTACCGGGAG ATGGGGGAGG CTAACTGAAA
8041 CACGGAAGGA GACAATACCG GAAGGAACCC GCGCTATGAC GGCAATAAAA AGACAGAATA
8101 AAACGCACGG GTGTTGGGTC GTTTGTTCAT AAACGCGGGG TTCGGTCCCA GGGCTGGCAC
8161 TCTGTCGATA CCCCACCGAG ACCCCATTGG GACCAATACG CCCGCGTTTC TTCCTTTTCC
8221 CCACCCCAAC CCCCAAGTTC GGGTGAAGGC CCAGGGCTCG CAGCCAACGT CGGGGCGGCA
8281 AGCCCTGCCA TAGCCACTAC GGGTACGTAG GCCAACCACT AGAACTATAG CTAGAGTCCT
8341 GGGCGAACAA ACGATGCTCG CCTTCCAGAA AACCGAGGAT GCGAACCACT TCATCCGGGG
8401 TCAGCACCAC CGGCAAGCGC CGCGACGGCC GAGGTCTACC GATCTCCTGA AGCCAGGGCA
8461 GATCCGTGCA CAGCACCTTG CCGTAGAAGA ACAGCAAGGC CGCCAATGCC TGACGATGCG
8521 TGGAGACCGA AACCTTGCGC TCGTTCGCCA GCCAGGACAG AAATGCCTCG ACTTCGCTGC
8581 TGCCCAAGGT TGCCGGGTGA CGCACACCGT GGAAACGGAT GAAGGCACGA ACCCAGTTGA
8641 CATAAGCCTG TTCGGTTCGT AAACTGTAAT GCAAGTAGCG TATGCGCTCA CGCAACTGGT
8701 CCAGAACCTT GACCGAACGC AGCGGTGGTA ACGGCGCAGT GGCGGTTTTC ATGGCTTGTT
8761 ATGACTGTTT TTTTGTACAG TCTATGCCTC GGGCATCCAA GCAGCAAGCG CGTTACGCCG
8821 TGGGTCGATG TTTGATGTTA TGGAGCAGCA ACGATGTTAC GCAGCAGCAA CGATGTTACG
8881 CAGCAGGGCA GTCGCCCTAA AACAAAGTTA GGTGGCTCAA GTATGGGCAT CATTCGCACA
8941 TGTAGGCTCG GCCCTGACCA AGTCAAATCC ATGCGGGCTG CTCTTGATCT TTTCGGTCGT
9001 GAGTTCGGAG ACGTAGCCAC CTACTCCCAA CATCAGCCGG ACTCCGATTA CCTCGGGAAC
9061 TTGCTCCGTA GTAAGACATT CATCGCGCTT GCTGCCTTCG ACCAAGAAGC GGTTGTTGGC
9121 GCTCTCGCGG CTTACGTTCT GCCCAGGTTT GAGCAGCCGC GTAGTGAGAT CTATATCTAT
9181 GATCTCGCAG TCTCCGGCGA GCACCGGAGG CAGGGCATTG CCACCGCGCT CATCAATCTC
9241 CTCAAGCATG AGGCCAACGC GCTTGGTGCT TATGTGATCT ACGTGCAAGC AGATTACGGT
9301 GACGATCCCG CAGTGGCTCT CTAT
//

## Sheet: pFastBac-EF1a-EGFP-RbG
Supplementary Table 1: pFastBac-agEF1a-EGFP-RbG
LOCUS pCK581_-_pFASTBacDual-P 9026 bp ds-DNA circular 19-MAR-2026
DEFINITION .
FEATURES Location/Qualifiers
CDS complement(485..1345)
/label="AmpR"
/ApEinfo_revcolor="#ffef86"
/ApEinfo_fwdcolor="#ffef86"
misc_feature complement(2116..2281)
/label="Tn7L"
/ApEinfo_revcolor="#9eafd2"
/ApEinfo_fwdcolor="#9eafd2"
terminator complement(2310..2550)
/label="SV40 pA"
/ApEinfo_revcolor="#f58a5e"
/ApEinfo_fwdcolor="#f58a5e"
promoter 2640..3562
/label="EF1a promoter"
/ApEinfo_revcolor="#b1ff67"
/ApEinfo_fwdcolor="#b1ff67"
CDS 3562..3570
/ApEinfo_revcolor="#84b0dc"
/ApEinfo_fwdcolor="#84b0dc"
/translation="YAS"
CDS 3571..4293
/label="Translation 3571-4293"
/translation="MSVSKGEELFTGVVPILVELDGDVNGHKFSVSGEGEGDATYGKLTLKFICTTGKLPVPWPTLVTTLTYGVQCFSRYPDHMKQHDFFKSAMPEGYVQERTIFFKDDGNYKTRAEVKFEGDTLVNRIELKGIDFKEDGNILGHKLEYNYNSHNVYIMADKQKNGIKVNFKIRHNIEDGSVQLADHYQQNTPIGDGPVLLPDNHYLSTQSALSKDPNEKRDHMVLLEFVTAAGITLGMDELYK*"
CDS 3577..4293
/label="EGFP"
/ApEinfo_revcolor="#b7e6d7"
/ApEinfo_fwdcolor="#b7e6d7"
misc_feature 4303..4548
/label="the Rabbit globin terminator"
/ApEinfo_revcolor="#85dae9"
/ApEinfo_fwdcolor="#85dae9"
promoter 4549..5059
/label="PGK"
/ApEinfo_revcolor="#d6b295"
/ApEinfo_fwdcolor="#d6b295"
Resistance 5073..5465
/label="BlastiR"
/ApEinfo_revcolor="#ff9ccd"
/ApEinfo_fwdcolor="#ff9ccd"
terminator 5489..5610
/label="SV40 Terminator"
/ApEinfo_revcolor="#ff9ccd"
/ApEinfo_fwdcolor="#ff9ccd"
promoter complement(5717..5845)
/label="polyhedrin"
/ApEinfo_revcolor="#d6b295"
/ApEinfo_fwdcolor="#d6b295"
promoter 5864..5985
/label="p10"
/ApEinfo_revcolor="#9eafd2"
/ApEinfo_fwdcolor="#9eafd2"
CDS 6013..6757
/label="mCherry"
/ApEinfo_revcolor="#b1ff67"
/ApEinfo_fwdcolor="#b1ff67"
CDS 7625..8158
/label="Gentamycin"
/ApEinfo_revcolor="#b4abac"
/ApEinfo_fwdcolor="#b4abac"
misc_feature complement(8225..8449)
/label="tn7R"
/ApEinfo_revcolor="#faac61"
/ApEinfo_fwdcolor="#faac61"
ORIGIN
1 CCGACCGCTG CGCCTTATCC GGTAACTATC GTCTTGAGTC CAACCCGGTA AGACACGACT
61 TATCGCCACT GGCAGCAGCC ACTGGTAACA GGATTAGCAG AGCGAGGTAT GTAGGCGGTG
121 CTACAGAGTT CTTGAAGTGG TGGCCTAACT ACGGCTACAC TAGAAGGACA GTATTTGGTA
181 TCTGCGCTCT GCTGAAGCCA GTTACCTTCG GAAAAAGAGT TGGTAGCTCT TGATCCGGCA
241 AACAAACCAC CGCTGGTAGC GGTGGTTTTT TTGTTTGCAA GCAGCAGATT ACGCGCAGAA
301 AAAAAGGATC TCAAGAAGAT CCTTTGATCT TTTCTACGGG GTCTGACGCT CAGTGGAACG
361 AAAACTCACG TTAAGGGATT TTGGTCATGA GATTATCAAA AAGGATCTTC ACCTAGATCC
421 TTTTAAATTA AAAATGAAGT TTTAAATCAA TCTAAAGTAT ATATGAGTAA ACTTGGTCTG
481 ACAGTTACCA ATGCTTAATC AGTGAGGCAC CTATCTCAGC GATCTGTCTA TTTCGTTCAT
541 CCATAGTTGC CTGACTCCCC GTCGTGTAGA TAACTACGAT ACGGGAGGGC TTACCATCTG
601 GCCCCAGTGC TGCAATGATA CCGCGAGACC CACGCTCACC GGCTCCAGAT TTATCAGCAA
661 TAAACCAGCC AGCCGGAAGG GCCGAGCGCA GAAGTGGTCC TGCAACTTTA TCCGCCTCCA
721 TCCAGTCTAT TAATTGTTGC CGGGAAGCTA GAGTAAGTAG TTCGCCAGTT AATAGTTTGC
781 GCAACGTTGT TGCCATTGCT ACAGGCATCG TGGTGTCACG CTCGTCGTTT GGTATGGCTT
841 CATTCAGCTC CGGTTCCCAA CGATCAAGGC GAGTTACATG ATCCCCCATG TTGTGCAAAA
901 AAGCGGTTAG CTCCTTCGGT CCTCCGATCG TTGTCAGAAG TAAGTTGGCC GCAGTGTTAT
961 CACTCATGGT TATGGCAGCA CTGCATAATT CTCTTACTGT CATGCCATCC GTAAGATGCT
1021 TTTCTGTGAC TGGTGAGTAC TCAACCAAGT CATTCTGAGA ATAGTGTATG CGGCGACCGA
1081 GTTGCTCTTG CCCGGCGTCA ATACGGGATA ATACCGCGCC ACATAGCAGA ACTTTAAAAG
1141 TGCTCATCAT TGGAAAACGT TCTTCGGGGC GAAAACTCTC AAGGATCTTA CCGCTGTTGA
1201 GATCCAGTTC GATGTAACCC ACTCGTGCAC CCAACTGATC TTCAGCATCT TTTACTTTCA
1261 CCAGCGTTTC TGGGTGAGCA AAAACAGGAA GGCAAAATGC CGCAAAAAAG GGAATAAGGG
1321 CGACACGGAA ATGTTGAATA CTCATACTCT TCCTTTTTCA ATATTATTGA AGCATTTATC
1381 AGGGTTATTG TCTCATGAGC GGATACATAT TTGAATGTAT TTAGAAAAAT AAACAAATAG
1441 GGGTTCCGCG CACATTTCCC CGAAAAGTGC CACCTGAAAT TGTAAACGTT AATATTTTGT
1501 TAAAATTCGC GTTAAATTTT TGTTAAATCA GCTCATTTTT TAACCAATAG GCCGAAATCG
1561 GCAAAATCCC TTATAAATCA AAAGAATAGA CCGAGATAGG GTTGAGTGTT GTTCCAGTTT
1621 GGAACAAGAG TCCACTATTA AAGAACGTGG ACTCCAACGT CAAAGGGCGA AAAACCGTCT
1681 ATCAGGGCGA TGGCCCACTA CGTGAACCAT CACCCTAATC AAGTTTTTTG GGGTCGAGGT
1741 GCCGTAAAGC ACTAAATCGG AACCCTAAAG GGAGCCCCCG ATTTAGAGCT TGACGGGGAA
1801 AGCCGGCGAA CGTGGCGAGA AAGGAAGGGA AGAAAGCGAA AGGAGCGGGC GCTAGGGCGC
1861 TGGCAAGTGT AGCGGTCACG CTGCGCGTAA CCACCACACC CGCCGCGCTT AATGCGCCGC
1921 TACAGGGCGC GTCCCATTCG CCATTCAGGC TGCAAATAAG CGTTGATATT CAGTCAATTA
1981 CAAACATTAA TAACGAAGAG ATGACAGAAA AATTTTCATT CTGTGACAGA GAAAAAGTAG
2041 CCGAAGATGA CGGTTTGTCA CATGGAGTTG GCAGGATGTT TGATTAAAAA CATAACAGGA
2101 AGAAAAATGC CCCGCTGTGG GCGGACAAAA TAGTTGGGAA CTGGGAGGGG TGGAAATGGA
2161 GTTTTTAAGG ATTATTTAGG GAAGAGTGAC AAAATAGATG GGAACTGGGT GTAGCGTCGT
2221 AAGCTAATAC GAAAATTAAA AATGACAAAA TAGTTTGGAA CTAGATTTCA CTTATCTGGT
2281 TCGGATCTCC TAGGCTCAAG CAGTGATCAG ATCCAGACAT GATAAGATAC ATTGATGAGT
2341 TTGGACAAAC CACAACTAGA ATGCAGTGAA AAAAATGCTT TATTTGTGAA ATTTGTGATG
2401 CTATTGCTTT ATTTGTAACC ATTATAAGCT GCAATAAACA AGTTAACAAC AACAATTGCA
2461 TTCATTTTAT GTTTCAGGTT CAGGGGGAGG TGTGGGAGGT TTTTTAAAGC AAGTAAAACC
2521 TCTACAAATG TGGTATGGCT GATTATGATC CTCTAGTACT TCTCGACAAG CTTGTCGAGA
2581 CTGCAGGCTC TAGATTCGAA AGCGGCCGCG ACTAGTGAGC TCGTCGACGT AGGCCTTTGA
2641 ATTCGGCTCG GAGCTTGCTT GATCGGATAG TCGACACTGA ACATTTTCTT GCTCTATCGT
2701 GGGTGGGTGA AATTGATCGG ATTAATTTCT GGAATATTTT CGATGATGAA AATTTGGTCC
2761 CATTTTTGTT CTTTGCAAAA CCACTATTTG AGGAAAAAGA TGTGGCATAG AAACAGATAA
2821 AATTTAATGA ATAGCAATTG ATGGGTAACA ACAACAAAAA GGCGAAAAGA AGCTTTGCTG
2881 ACTTGCTGGA GAACTTCCGG TTAAGTGTGC GTTTTTGGAA GCCGCGTTTT GTGCCTAGTG
2941 ATGGGCGAAT CGAGGGATGG TCATCAGGCA CTGGAACCAA TTTTTTTTGT ATTTAAAAAA
3001 AATGCTTTAT TTGGAAAAAT TGATTAAAAA AATAAGTAAA ACTTCAAAAA TCAATTATTT
3061 TCTTTAGTAA ATTTGGTAGG CCATCAATTA CTTTTCTTAA ATTTGTAAAA CATTTTCTCT
3121 GTAGCTGAAT AAAATTTATT ACAATATGCG ATCCTTCAAA TCCTATTCCC TTATGTGTTC
3181 TATTCACACA CCAGCTTAAG ACTTTGATTA AAAAATCATA AAAAAAATAT TATGAATCAA
3241 ACAGAATTGT CGGTTGATAA TTTCCAAAAA GAACGATTAA AAAACAATTT AATTCACCAA
3301 CAGCCTAGAC CACCAGGTTC GTATACGGAA TGCAATTTCA CAACTGGAAT CAAATTCCGC
3361 AATCCGTAAC GGTTGACATT TACTTGCTGT CGAAATGAAT TGCTCCATCC AGCACGCACG
3421 AAGGTCATTT GAATTTGCTG CTCTAAAACG TCATGCCCGG AACTATCGTG CACGCGGAAG
3481 CGAAAGCAAT GAGCGATCCT TGCGCTATAG TGCGTGCCAT AAATACGTTG GCGCCAGCCA
3541 TTTTCTTCCT TCTTTTGTTC GTACGCGTCC ATGAGCGTGA GCAAGGGCGA GGAGCTGTTC
3601 ACCGGGGTGG TGCCCATCCT GGTCGAGCTG GACGGCGACG TAAACGGCCA CAAGTTCAGC
3661 GTGTCCGGCG AGGGCGAGGG CGATGCCACC TACGGCAAGC TGACCCTGAA GTTCATCTGC
3721 ACCACCGGCA AGCTGCCCGT GCCCTGGCCC ACCCTCGTGA CCACCCTGAC CTACGGCGTG
3781 CAGTGCTTCA GCCGCTACCC CGACCACATG AAGCAGCACG ACTTCTTCAA GTCCGCCATG
3841 CCCGAAGGCT ACGTCCAGGA GCGCACCATC TTCTTCAAGG ACGACGGCAA CTACAAGACC
3901 CGCGCCGAGG TGAAGTTCGA GGGCGACACC CTGGTGAACC GCATCGAGCT GAAGGGCATC
3961 GACTTCAAGG AGGACGGCAA CATCCTGGGG CACAAGCTGG AGTACAACTA CAACAGCCAC
4021 AACGTCTATA TCATGGCCGA CAAGCAGAAG AACGGCATCA AGGTGAACTT CAAGATCCGC
4081 CACAACATCG AGGACGGCAG CGTGCAGCTC GCCGACCACT ACCAGCAGAA CACCCCCATC
4141 GGCGACGGCC CCGTGCTGCT GCCCGACAAC CACTACCTGA GCACCCAGTC CGCCCTGAGC
4201 AAAGACCCCA ACGAGAAGCG CGATCACATG GTCCTGCTGG AGTTCGTGAC CGCCGCCGGG
4261 ATCACTCTCG GCATGGACGA GCTGTACAAG TAAGGCGCGC CCAATTCACT CCTCAGGTGC
4321 AGGCTGCCTA TCAGAAGGTG GTGGCTGGTG TGGCCAATGC CCTGGCTCAC AAATACCACT
4381 GAGATCTTTT TCCCTCTGCC AAAAATTATG GGGACATCAT GAAGCCCCTT GAGCATCTGA
4441 CTTCTGGCTA ATAAAGGAAA TTTATTTTCA TTGCAATAGT GTGTTGGAAT TTTTTGTGTC
4501 TCTCACTCGG AAGGACATAT GGGAGGGCAA ATCATTTAAA ACATCAGATT CTACCGGGTA
4561 GGGGAGGCGC TTTTCCCAAG GCAGTCTGGA GCATGCGCTT TAGCAGCCCC GCTGGGCACT
4621 TGGCGCTACA CAAGTGGCCT CTGGCCTCGC ACACATTCCA CATCCACCGG TAGGCGCCAA
4681 CCGGCTCCGT TCTTTGGTGG CCCCTTCGCG TCACCTTCTA CTCCTCCCCT AGTCAGGAAG
4741 TTCCCCCCCG CCCCGCAGCT CGCGTCGTGC AGGACGTGAC AAATGGAAGT AGCACGTCTC
4801 ACTAGTCTCG TGCAGATGGA CAGCACCGCT GAGCAATGGA AGCGGGTAGG CCTTTGGGGC
4861 AGCGGCCAAT AGCAGCTTTG CTCCTTCGCT TTCTGGGCTC AGAGGCTGGG AAGGGGTGGG
4921 TCCGGGGGCG GGCTCAGGGG CGGGCTCAGG GGCGGGGCGG GCGCCCGAAG GTCCTCCGGA
4981 GGCCCGGCAT TCTGCACGCT TCAAAAGCGC ACGTCTGCCG CGCTGTTCTC CTCTTCCTCA
5041 TCTCCGGGCC TTTCGACCTG CTAGCCACCA TGAAGCCTTT GTCTCAAGAA GAATCCACCC
5101 TCATTGAAAG AGCAACGGCT ACAATCAACA GCATCCCCAT CTCTGAAGAC TACAGCGTCG
5161 CCAGCGCAGC TCTCTCTAGC GACGGCCGCA TCTTCACTGG TGTCAATGTA TATCATTTTA
5221 CTGGGGGACC TTGCGCAGAA CTCGTGGTGC TGGGCACTGC TGCTGCTGCG GCAGCTGGCA
5281 ACCTGACTTG TATCGTCGCG ATCGGAAATG AGAACAGGGG CATCTTGAGC CCCTGCGGAC
5341 GGTGCCGACA GGTTCTTCTC GATCTGCATC CTGGGATCAA AGCCATAGTG AAGGACAGTG
5401 ATGGACAGCC GACGGCAGTT GGGATTCGTG AATTGCTGCC CTCTGGTTAT GTGTGGGAGG
5461 GCTGAGCGGC CGCTTCGAGC AGACATGATA AGATACATTG ATGAGTTTGG ACAAACCACA
5521 ACTAGAATGC AGTGAAAAAA ATGCTTTATT TGTGAAATTT GTGATGCTAT TGCTTTATTT
5581 GTAACCATTA TAAGCTGCAA TAAACAAGTT AACAACAACA ATTGCATTCA TTTTATGTTT
5641 CAGGTTCAGG GGGAGGTGTG GGAGGTTTTT TAAAGCAAGT AAAACCTCTA CAAATGTGGT
5701 AAAATCGATA AGGATCCGCG CCCGATGGTG GGACGGTATG AATAATCCGG AATATTTATA
5761 GGTTTTTTTA TTACAAAACT GTTACGAAAA CAGTAAAATA CTTATTTATT TGCGAGATGG
5821 TTATCATTTT AATTATCTCC ATGATCTATT AATATTCCGG AGTATACGGA CCTTTAATTC
5881 AACCCAACAC AATATATTAT AGTTAAATAA GAATTATTAT CAAATCATTT GTATATTAAT
5941 TAAAATACTA TACTGTAAAT TACATTTTAT TTACAATCAC TCGACGAAGA CTTGATCACC
6001 CGGGATCTCG AGATGGTGAG CAAGGGCGAG GAGGATAACA TGGCCATCAT CAAGGAGTTC
6061 ATGCGCTTCA AGGTGCACAT GGAGGGCTCC GTGAACGGCC ACGAGTTCGA GATCGAGGGC
6121 GAGGGCGAGG GCCGCCCCTA CGAGGGCACC CAGACCGCCA AGCTGAAGGT GACCAAGGGT
6181 GGCCCCCTGC CCTTCGCCTG GGACATCCTG TCCCCTCAGT TCATGTACGG CTCCAAGGCC
6241 TACGTGAAGC ACCCCGCCGA CATCCCCGAC TACTTGAAGC TGTCCTTCCC CGAGGGCTTC
6301 AAGTGGGAGC GCGTGATGAA CTTCGAGGAC GGCGGCGTGG TGACCGTGAC CCAGGACTCC
6361 TCCCTGCAGG ACGGCGAGTT CATCTACAAG GTGAAGCTGC GCGGCACCAA CTTCCCCTCC
6421 GACGGCCCCG TAATGCAGAA GAAGACCATG GGCTGGGAGG CCTCCTCCGA GCGGATGTAC
6481 CCCGAGGACG GCGCCCTGAA GGGCGAGATC AAGCAGAGGC TGAAGCTGAA GGACGGCGGC
6541 CACTACGACG CTGAGGTCAA GACCACCTAC AAGGCCAAGA AGCCCGTGCA GCTGCCCGGC
6601 GCCTACAACG TCAACATCAA GTTGGACATC ACCTCCCACA ACGAGGACTA CACCATCGTG
6661 GAACAGTACG AACGCGCCGA GGGCCGCCAC TCCACCGGCG GCATGGACGA GCTGTACAAG
6721 TCCGGACTCA AGCCAAAAAA GAAGAGAAAG GTATAAtCTA GCAGCTGATG CATAGCATGC
6781 GGTACCGGGA GATGGGGGAG GCTAACTGAA ACACGGAAGG AGACAATACC GGAAGGAACC
6841 CGCGCTATGA CGGCAATAAA AAGACAGAAT AAAACGCACG GGTGTTGGGT CGTTTGTTCA
6901 TAAACGCGGG GTTCGGTCCC AGGGCTGGCA CTCTGTCGAT ACCCCACCGA GACCCCATTG
6961 GGACCAATAC GCCCGCGTTT CTTCCTTTTC CCCACCCCAA CCCCCAAGTT CGGGTGAAGG
7021 CCCAGGGCTC GCAGCCAACG TCGGGGCGGC AAGCCCTGCC ATAGCCACTA CGGGTACGTA
7081 GGCCAACCAC TAGAACTATA GCTAGAGTCC TGGGCGAACA AACGATGCTC GCCTTCCAGA
7141 AAACCGAGGA TGCGAACCAC TTCATCCGGG GTCAGCACCA CCGGCAAGCG CCGCGACGGC
7201 CGAGGTCTAC CGATCTCCTG AAGCCAGGGC AGATCCGTGC ACAGCACCTT GCCGTAGAAG
7261 AACAGCAAGG CCGCCAATGC CTGACGATGC GTGGAGACCG AAACCTTGCG CTCGTTCGCC
7321 AGCCAGGACA GAAATGCCTC GACTTCGCTG CTGCCCAAGG TTGCCGGGTG ACGCACACCG
7381 TGGAAACGGA TGAAGGCACG AACCCAGTTG ACATAAGCCT GTTCGGTTCG TAAACTGTAA
7441 TGCAAGTAGC GTATGCGCTC ACGCAACTGG TCCAGAACCT TGACCGAACG CAGCGGTGGT
7501 AACGGCGCAG TGGCGGTTTT CATGGCTTGT TATGACTGTT TTTTTGTACA GTCTATGCCT
7561 CGGGCATCCA AGCAGCAAGC GCGTTACGCC GTGGGTCGAT GTTTGATGTT ATGGAGCAGC
7621 AACGATGTTA CGCAGCAGCA ACGATGTTAC GCAGCAGGGC AGTCGCCCTA AAACAAAGTT
7681 AGGTGGCTCA AGTATGGGCA TCATTCGCAC ATGTAGGCTC GGCCCTGACC AAGTCAAATC
7741 CATGCGGGCT GCTCTTGATC TTTTCGGTCG TGAGTTCGGA GACGTAGCCA CCTACTCCCA
7801 ACATCAGCCG GACTCCGATT ACCTCGGGAA CTTGCTCCGT AGTAAGACAT TCATCGCGCT
7861 TGCTGCCTTC GACCAAGAAG CGGTTGTTGG CGCTCTCGCG GCTTACGTTC TGCCCAGGTT
7921 TGAGCAGCCG CGTAGTGAGA TCTATATCTA TGATCTCGCA GTCTCCGGCG AGCACCGGAG
7981 GCAGGGCATT GCCACCGCGC TCATCAATCT CCTCAAGCAT GAGGCCAACG CGCTTGGTGC
8041 TTATGTGATC TACGTGCAAG CAGATTACGG TGACGATCCC GCAGTGGCTC TCTATACAAA
8101 GTTGGGCATA CGGGAAGAAG TGATGCACTT TGATATCGAC CCAAGTACCG CCACCTAACA
8161 ATTCGTTCAA GCCGAGATCG GCTTCCCGGC CGCGGAGTTG TTCGGTAAAT TGTCACAACG
8221 CCGCGAATAT AGTCTTTACC ATGCCCTTGG CCACGCCCCT CTTTAATACG ACGGGCAATT
8281 TGCACTTCAG AAAATGAAGA GTTTGCTTTA GCCATAACAA AAGTCCAGTA TGCTTTTTCA
8341 CAGCATAACT GGACTGATTT CAGTTTACAA CTATTCTGTC TAGTTTAAGA CTTTATTGTC
8401 ATAGTTTAGA TCTATTTTGT TCAGTTTAAG ACTTTATTGT CCGCCCACAC CCGCTTACGC
8461 AGGGCATCCA TTTATTACTC AACCGTAACC GATTTTGCCA GGTTACGCGG CTGGTCTGCG
8521 GTGTGAAATA CCGCACAGAT GCGTAAGGAG AAAATACCGC ATCAGGCGCT CTTCCGCTTC
8581 CTCGCTCACT GACTCGCTGC GCTCGGTCGT TCGGCTGCGG CGAGCGGTAT CAGCTCACTC
8641 AAAGGCGGTA ATACGGTTAT CCACAGAATC AGGGGATAAC GCAGGAAAGA ACATGTGAGC
8701 AAAAGGCCAG CAAAAGGCCA GGAACCGTAA AAAGGCCGCG TTGCTGGCGT TTTTCCATAG
8761 GCTCCGCCCC CCTGACGAGC ATCACAAAAA TCGACGCTCA AGTCAGAGGT GGCGAAACCC
8821 GACAGGACTA TAAAGATACC AGGCGTTTCC CCCTGGAAGC TCCCTCGTGC GCTCTCCTGT
8881 TCCGACCCTG CCGCTTACCG GATACCTGTC CGCCTTTCTC CCTTCGGGAA GCGTGGCGCT
8941 TTCTCAATGC TCACGCTGTA GGTATCTCAG TTCGGTGTAG GTCGTTCGCT CCAAGCTGGG
9001 CTGTGTGCAC GAACCCCCCG TTCAGC
//
