# Supplementary material for: Effects of expressing a maleness gene in Anopheles gambiae cells using baculovirus as a gene delivery tool
Source: Parasit Vectors. 2026 May 7;19:266. doi: 10.1186/s13071-026-07411-3 (PMC13321433; doi:10.1186/s13071-026-07411-3)
Supplement: Supplementary file 6 — Additional file 6: Table S4. Raw read counts for the RNA-seq dataset. Table S5. GO Term of all X-linked genes. The analyses were conducted with the GO Term tool on VectorBase. Immune-related pathways are highlighted. [file 13071_2026_7411_MOESM6_ESM.xlsx]

## Sheet: TableS4
Additional file 6: Table S4. Dataset of RNAseq read counts.
gene_id	uninfectedR1	YobR1	emptyR1	uninfectedR2	YobR2	emptyR2	uninfectedR3	YobR3	emptyR3	uninfectedR4	YobR4	emptyR4
Ac-35K/p35	0	4589	2982	0	14150	10403	0	9978	5853	0	10529	5238
Ac-38K	0	444	294	0	1228	955	0	1003	551	0	1048	443
Ac-39K/pp31	0	26258	17902	0	63223	51899	0	47610	32083	0	52375	29504
Ac-49K	0	1943	1149	0	8363	5084	0	4782	2326	0	4846	1957
Ac-94K	0	5872	3373	0	17618	13418	0	12707	7077	0	13565	5749
Ac-alk-exo	0	3141	1865	1	11417	7497	0	7335	3578	0	7384	3125
Ac-bro	0	4053	2660	0	15887	10311	0	9646	5001	0	9606	4399
Ac-cg30	0	791	431	0	2331	1671	0	1745	993	0	1840	724
Ac-chitinase	0	1620	891	0	7595	4397	0	4148	1814	0	4036	1595
Ac-ctx	0	589	366	0	2482	1532	0	1479	785	0	1444	632
Ac-DNA-pol	0	3904	2333	0	10734	8491	0	9102	4634	0	9113	3862
Ac-egt	0	13573	8300	0	20613	18860	0	19865	13585	0	21981	12576
Ac-env-prot	0	2524	1406	0	9360	5938	0	5984	2883	0	6212	2241
Ac-fgf	0	2407	1525	0	5358	3984	0	4217	2485	0	4247	2200
Ac-FP	0	740	433	0	2871	1813	0	2115	972	0	2026	809
Ac-gp16	0	711	350	0	2576	1613	0	1643	808	0	1724	685
Ac-gp37	0	707	417	0	2666	1657	0	1884	839	0	1791	675
Ac-gp41	0	5517	3619	0	17149	13250	0	11111	6270	0	12403	6049
Ac-gp64	0	27032	20826	0	35020	29995	0	34648	28100	0	37783	27086
Ac-GTA	0	1771	1089	0	6342	4331	0	4344	2212	0	4313	1720
Ac-HE65	0	4253	2730	0	11784	9632	0	9216	5731	0	9567	4546
Ac-helicase	0	7903	4801	0	23375	20128	0	17259	9347	0	18293	8220
Ac-HisP	0	1229	773	0	3389	2424	0	2445	1375	0	2569	1276
Ac-IAP1	0	2017	1211	0	7664	5110	0	4898	2392	0	4954	2147
Ac-IAP2	0	1277	832	0	4464	3338	0	3035	1663	0	2946	1298
Ac-IE-0	0	378	280	0	1272	878	0	902	473	0	875	378
Ac-IE-01	0	33	26	0	200	113	0	111	44	0	104	44
Ac-IE-1	0	0	0	0	0	0	0	0	0	0	0	0
Ac-IE-2	0	7431	5671	0	8984	8502	0	9862	7841	0	11115	7885
Ac-lef1	0	846	485	0	2933	1934	0	1914	973	0	1881	861
Ac-lef10	0	12	9	0	39	21	0	27	11	0	21	12
Ac-lef11	0	2896	1961	0	8003	5582	0	5455	3224	0	5690	3438
Ac-lef2	0	1621	1100	0	5233	3266	0	3674	2066	0	3723	1703
Ac-lef3	0	11311	7386	0	32300	26844	0	22553	13987	0	25254	13176
Ac-lef4	0	1764	1278	0	6310	5281	0	4827	2507	0	4495	2344
Ac-lef5	0	660	456	0	2538	1775	0	1519	871	0	1669	723
Ac-lef6	0	2820	1982	0	7800	6111	0	5605	3511	0	6023	3224
Ac-lef7	0	1926	1158	0	5091	3344	0	3501	2030	0	3619	1717
Ac-lef8	0	2374	1345	0	7240	5432	0	5659	2633	0	5538	2333
Ac-lef9	0	608	355	0	1854	1245	0	1451	807	0	1448	556
Ac-ME53	0	1934	1381	0	4548	3545	0	3658	2300	0	3781	2106
Ac-odv-e18	0	1011	564	0	4683	2832	0	2647	1155	0	2650	1059
Ac-odv-e25	0	1875	1119	0	8314	4792	0	4605	2253	0	4537	1825
Ac-odv-e56	0	1272	906	0	2883	2261	0	2480	1527	0	2501	1440
Ac-odv-e66	0	665	338	0	2754	1651	0	1743	692	0	1656	647
Ac-odv-ec27	0	4766	2717	0	21862	12870	0	12320	5716	1	12326	4576
Ac-ORF1629	0	2015	1052	0	5773	3733	0	3758	1998	0	4352	1764
Ac-ORF603	0	1429	624	0	4772	2421	0	3397	1523	0	3599	1125
Ac-p10	0	831	540	0	1801	1741	0	1509	1081	0	1592	941
Ac-p15	0	412	247	0	1227	859	0	934	568	0	1014	440
Ac-p24	0	922	561	0	3273	2011	0	2194	1164	0	2250	999
Ac-p26	0	1735	1184	0	4203	3837	0	3270	2263	0	3564	2255
Ac-p40	0	2875	1714	0	11585	7026	0	7104	3395	0	7050	2975
Ac-p43	0	1800	1010	0	6196	4356	0	4118	2142	0	4280	1721
Ac-p47	0	1053	590	0	3631	2600	0	2364	1158	0	2372	948
Ac-p48	0	939	496	0	4109	2437	0	2466	1175	0	2561	912
Ac-p6.9	0	3190	1849	0	15490	8344	0	8308	3659	0	8509	3401
Ac-p74	0	374	266	0	1241	885	0	963	493	0	873	428
Ac-p95	0	1282	803	0	4279	3264	0	3410	1627	0	3103	1394
Ac-pcna	0	3231	1861	0	7111	5579	0	5722	3283	0	5913	3129
Ac-PE/pp34	0	1824	1042	0	7649	4623	0	4536	2132	0	4449	1837
Ac-PE38	0	3400	2591	0	8467	6503	0	5880	4246	0	6845	4050
Ac-PH	0	1324	687	0	6233	3010	0	3656	1480	0	3526	1160
Ac-pk-1	0	401	238	0	1362	879	0	1011	471	0	893	389
Ac-pk-2	0	2289	1420	0	5750	4374	0	4410	2742	0	4537	2365
Ac-pkip	0	3050	1838	0	10761	7389	0	6403	3738	0	7096	3068
Ac-PNK/PNL	0	1879	1174	0	5534	4392	0	4555	2366	0	4659	2119
Ac-ptp	0	402	241	0	1341	836	0	854	451	0	869	449
Ac-sod	0	161	108	0	632	371	0	398	191	0	430	148
Ac-TLP	0	8129	6309	0	15081	15469	0	12548	9937	0	14073	10394
Ac-v-cath	0	834	480	0	3603	2103	0	2317	1115	0	2012	877
Ac-v-ubi	0	383	243	0	1288	751	0	956	475	0	919	398
Ac-vlf-1	0	1670	987	0	6669	4434	0	4156	2068	0	4296	1809
Ac-vp39	0	1098	641	0	3891	2781	0	2882	1341	0	2636	1138
Ac-vp80	0	1541	857	0	5251	3437	0	3928	1812	0	3649	1448
AcOrf-102	0	604	325	0	2712	1548	0	1565	670	0	1547	502
AcOrf-106	0	124	60	0	391	279	0	328	174	0	329	105
AcOrf-107	0	229	129	0	781	518	0	567	304	0	544	234
AcOrf-108	0	267	184	0	849	684	0	663	391	0	696	311
AcOrf-109	0	1235	827	0	4871	3410	0	3336	1673	0	3299	1472
AcOrf-11	0	1163	690	0	2213	1663	0	1784	1123	0	2022	962
AcOrf-110	0	107	54	0	308	225	0	245	140	0	254	103
AcOrf-111	0	204	129	0	459	376	0	421	238	0	390	202
AcOrf-112	0	182	120	0	608	399	0	440	209	0	460	179
AcOrf-113	0	266	170	0	855	590	0	653	364	0	611	278
AcOrf-114	0	1071	634	0	3019	2517	0	2696	1364	0	2369	1050
AcOrf-115	0	238	132	0	706	551	0	591	258	0	506	218
AcOrf-116	0	5	3	0	23	18	0	15	6	0	19	11
AcOrf-117	0	795	468	0	2252	1502	0	1584	929	0	1688	826
AcOrf-118	0	233	154	0	592	470	0	395	311	0	424	252
AcOrf-119	0	3016	1961	0	10672	7517	0	6961	3720	0	7077	3253
AcOrf-12	0	584	391	0	1914	1398	0	1486	837	0	1474	680
AcOrf-120	0	661	417	0	1712	1404	0	1242	1070	0	1586	688
AcOrf-121	0	10	3	0	10	18	0	7	18	0	18	8
AcOrf-122	0	1547	1130	0	2685	2211	0	2474	1884	0	2628	1769
AcOrf-124	0	808	463	0	2337	1525	0	1640	900	0	1692	727
AcOrf-13	0	2333	1425	0	7987	5123	0	5394	2640	0	5380	2291
AcOrf-132	0	1627	950	0	5754	3904	0	3837	2136	0	4102	1655
AcOrf-140	0	128	71	0	431	306	0	296	134	0	278	121
AcOrf-145	0	234	137	0	898	583	0	547	263	0	590	198
AcOrf-146	0	438	262	0	1105	745	0	869	497	0	895	418
AcOrf-149	0	244	166	0	536	407	0	496	318	0	512	300
AcOrf-150	0	358	200	0	1723	1081	0	895	487	0	1055	393
AcOrf-152	0	189	107	0	411	304	0	305	216	0	338	226
AcOrf-154	0	109	64	0	257	195	0	176	176	0	248	98
AcOrf-16	0	1267	930	0	2698	2397	0	2046	1479	0	2356	1354
AcOrf-17	0	693	474	0	1539	1412	0	1249	943	0	1348	808
AcOrf-18	0	1898	1249	0	4518	3785	0	3238	2151	0	3622	2107
AcOrf-19	0	88	54	0	316	217	0	236	131	0	262	85
AcOrf-20	0	421	338	0	1062	817	0	798	502	0	876	564
AcOrf-21	0	1492	1048	0	3287	2585	0	2540	1726	0	2696	1634
AcOrf-22	0	632	333	0	2626	1555	0	1573	734	0	1520	607
AcOrf-25	0	15003	9763	0	43643	32815	0	29926	17520	0	32057	16179
AcOrf-26	0	530	315	0	1922	1242	0	1154	547	0	1202	514
AcOrf-29	0	381	249	0	856	756	0	745	479	0	843	347
AcOrf-30	0	1552	1021	0	5202	3585	0	3903	2012	0	3842	1540
AcOrf-34	0	336	198	0	1292	830	0	787	309	0	759	315
AcOrf-38	0	1421	791	0	5140	3485	0	3423	1669	0	3347	1342
AcOrf-4	0	592	375	0	2192	1553	0	1329	733	0	1356	626
AcOrf-41	0	475	251	0	1642	1150	0	1166	554	0	1130	445
AcOrf-43	0	201	110	0	712	423	0	453	210	0	437	197
AcOrf-44	0	690	407	0	2008	1383	0	1469	684	0	1398	627
AcOrf-45	0	1116	641	0	3086	2261	0	2176	1337	0	2379	977
AcOrf-47	0	2076	1340	0	4459	3757	0	3706	2380	0	4027	2156
AcOrf-48	0	2113	1228	0	4119	3571	0	3522	2654	0	4309	2033
AcOrf-5	0	397	218	0	1434	847	0	889	474	0	828	389
AcOrf-51	0	322	168	0	838	704	0	752	374	0	813	305
AcOrf-52	0	423	214	0	1437	917	0	1062	481	0	1051	388
AcOrf-53	0	219	155	0	768	564	0	601	273	0	571	240
AcOrf-54	0	1309	752	0	3887	2935	0	3090	1547	0	3108	1299
AcOrf-55	0	1238	905	0	2535	2107	0	2280	1592	0	2320	1485
AcOrf-56	0	973	721	0	1914	1634	0	1773	1242	0	1807	1031
AcOrf-57	0	868	497	0	1903	1542	0	1503	973	0	1746	840
AcOrf-58	0	580	341	0	2168	1279	0	1522	780	0	1542	628
AcOrf-59	0	482	317	0	1840	1099	0	1253	517	0	1292	505
AcOrf-60	0	511	319	0	1974	1191	0	1312	668	0	1388	551
AcOrf-63	0	315	201	0	991	632	0	727	377	0	727	294
AcOrf-66	0	829	499	0	1863	1730	0	2240	1102	0	2116	865
AcOrf-68	0	282	168	0	722	625	0	731	348	0	672	281
AcOrf-69	0	636	434	0	1889	1708	0	1614	835	0	1667	765
AcOrf-70	0	1435	899	0	2845	2688	0	2526	2319	0	3057	1363
AcOrf-72	0	136	102	0	478	354	0	320	211	0	357	148
AcOrf-73	0	972	624	0	3801	2545	0	2556	1255	0	2471	1019
AcOrf-74	0	4050	2561	0	15985	10797	0	11169	5390	0	10929	4353
AcOrf-75	0	2658	1594	0	9241	6553	0	7018	3558	0	6693	2686
AcOrf-76	0	1100	684	0	4549	2903	0	3051	1459	0	2915	1298
AcOrf-78	0	1836	1098	0	5038	3950	0	3507	2135	0	4030	1857
AcOrf-79	0	1923	1222	0	5630	4139	0	3603	2091	0	4087	2078
AcOrf-81	0	5944	4494	0	11498	11715	0	9507	7473	0	11245	7022
AcOrf-84	0	1029	679	0	2594	1974	0	2295	1388	0	2131	1061
AcOrf-85	0	121	68	0	467	334	0	338	187	0	355	147
AcOrf-91	0	155	73	0	472	342	0	356	150	0	366	149
AcOrf-92	0	202	125	0	831	542	0	631	268	0	585	223
AcOrf-93	0	553	351	0	2690	1570	0	1483	731	0	1433	556
AcOrf-96	0	367	234	0	1250	805	0	956	499	0	844	369
AcOrf-97	0	120	78	0	388	268	0	270	146	0	259	125
AGAP000002	0	0	0	0	0	0	0	0	0	0	0	0
AGAP000005	1023	741	812	999	313	505	1054	605	625	1115	735	739
AGAP000007	331	190	244	308	99	161	327	157	172	331	190	211
AGAP000008	2110	1657	1817	1594	768	1000	1443	1051	1047	1487	1214	1191
AGAP000009	2013	569	1164	2054	334	641	2258	546	996	2318	531	1124
AGAP000010	424	242	330	431	117	170	445	164	219	392	194	262
AGAP000011	692	404	422	532	111	163	605	222	242	549	302	262
AGAP000012	174	153	123	150	73	75	179	93	90	161	98	120
AGAP000013	452	504	446	504	366	358	530	478	374	536	606	389
AGAP000014	129	96	84	76	29	26	158	61	64	112	72	59
AGAP000015	1096	977	935	1187	706	784	1242	949	855	1234	1014	942
AGAP000016	1	2	2	3	2	2	0	2	1	1	3	4
AGAP000017	471	1024	880	490	1182	1182	439	1184	1018	521	1372	1044
AGAP000018	185	299	270	215	337	334	228	337	306	241	376	290
AGAP000019	0	1	6	1	5	1	1	0	0	2	3	3
AGAP000021	51	40	34	56	23	27	54	31	17	56	41	37
AGAP000022	582	486	480	520	273	321	655	432	399	569	498	472
AGAP000023	3	1	2	1	6	1	0	4	1	3	5	4
AGAP000025	270	401	370	250	535	508	269	441	380	252	532	426
AGAP000028	62	60	76	67	46	61	57	68	75	57	69	60
AGAP000029	1009	3272	2437	1122	5537	4185	998	4716	3151	1045	5283	3283
AGAP000032	207	231	236	179	111	128	213	187	200	236	239	196
AGAP000033	121	135	123	91	59	84	136	106	101	117	127	127
AGAP000035	373	355	370	413	275	299	390	297	304	362	372	384
AGAP000037	0	1	5	0	6	2	0	2	3	0	5	1
AGAP000038	0	1	0	0	0	1	0	0	0	0	0	1
AGAP000039	0	0	0	0	0	0	0	0	1	0	0	0
AGAP000040	65	64	38	42	26	36	57	49	37	58	51	46
AGAP000041	0	2	3	0	3	1	0	1	0	0	1	1
AGAP000042	444	595	698	431	743	778	498	656	691	517	767	740
AGAP000043	419	573	585	459	659	631	444	673	625	482	742	605
AGAP000044	436	486	507	322	348	401	428	523	439	388	565	569
AGAP000045	0	0	0	0	0	1	0	1	0	0	0	2
AGAP000046	29	16	5	9	7	5	25	14	7	17	8	3
AGAP000047	0	0	1	0	0	1	0	0	1	0	0	1
AGAP000048	162	165	159	134	146	141	164	159	136	146	174	139
AGAP000049	474	573	544	396	533	548	470	647	579	496	723	638
AGAP000051	0	1	0	0	8	3	0	6	5	0	3	0
AGAP000053	224	242	229	189	120	160	263	233	204	234	261	254
AGAP000056	0	0	1	1	2	0	1	2	0	0	1	1
AGAP000057	40	43	41	44	48	36	36	41	40	44	53	64
AGAP000058	180	327	338	208	572	504	227	519	416	202	532	348
AGAP000061	30	40	39	28	30	42	38	32	36	35	65	42
AGAP000062	31	89	80	42	99	110	36	95	79	46	117	91
AGAP000063	3	3	2	0	5	2	3	6	1	1	3	3
AGAP000064	143	186	211	134	179	222	154	221	188	135	185	206
AGAP000065	1	2	0	1	1	0	0	2	2	0	2	1
AGAP000066	36	56	52	31	69	84	37	71	60	42	73	78
AGAP000067	0	0	0	0	1	0	0	1	1	0	0	0
AGAP000068	0	1	3	0	1	2	0	1	4	0	2	0
AGAP000069	0	0	0	0	0	0	0	1	0	0	0	1
AGAP000070	89	165	143	68	176	194	128	170	173	96	203	162
AGAP000071	0	0	0	0	0	0	0	1	0	0	0	0
AGAP000072	0	0	0	0	0	0	0	2	0	0	0	0
AGAP000073	0	1	0	0	1	0	0	0	0	0	2	0
AGAP000074	0	1	0	1	1	1	0	0	0	0	1	1
AGAP000075	0	2	0	2	2	4	0	4	6	3	1	4
AGAP000076	1840	1442	1446	1740	1657	1657	1818	1467	1261	1905	1758	1378
AGAP000078	428	403	439	390	383	417	441	385	386	413	461	415
AGAP000079	0	0	0	0	1	3	0	1	0	0	0	0
AGAP000080	85	57	67	92	42	60	86	52	83	98	69	77
AGAP000081	91	133	108	94	134	152	104	132	125	101	183	133
AGAP000082	414	457	453	350	338	447	498	440	413	409	468	426
AGAP000085	0	2	0	0	2	0	0	0	0	0	0	1
AGAP000088	0	1	0	0	1	1	0	0	1	0	0	0
AGAP000090	907	742	791	923	511	654	910	707	653	958	768	727
AGAP000091	2	2	2	0	13	2	0	0	2	1	3	2
AGAP000092	393	336	313	331	181	190	434	301	268	338	306	291
AGAP000093	380	310	332	363	227	282	417	271	287	372	336	316
AGAP000094	8	12	9	6	10	5	11	13	16	8	6	6
AGAP000095	776	908	625	628	408	403	768	672	545	750	828	598
AGAP000096	352	287	338	249	168	231	383	274	289	273	303	299
AGAP000097	401	290	301	347	153	238	430	261	272	370	285	299
AGAP000098	63	48	60	56	36	55	58	58	58	44	67	68
AGAP000099	411	413	386	422	291	313	395	360	334	455	407	340
AGAP000100	0	0	1	0	0	2	0	0	2	0	0	0
AGAP000102	470	465	463	441	337	458	496	442	414	427	534	486
AGAP000104	30	39	30	15	18	17	34	37	37	16	33	34
AGAP000105	304	222	211	236	156	177	335	215	184	241	216	232
AGAP000106	292	244	262	251	150	169	346	195	196	280	207	218
AGAP000107	0	0	2	0	4	6	0	4	0	0	2	2
AGAP000108	0	4	1	0	11	2	2	7	5	2	10	0
AGAP000109	2649	2170	2523	2099	1485	1893	2764	2087	2370	2213	2310	2422
AGAP000110	187	109	142	144	93	124	221	115	141	161	127	147
AGAP000111	28	23	27	31	17	18	33	30	27	25	28	26
AGAP000112	476	432	479	400	334	368	501	403	386	444	480	410
AGAP000113	0	1	0	0	0	0	0	1	0	0	0	1
AGAP000114	0	6	4	1	14	10	0	5	7	5	7	5
AGAP000115	0	0	0	0	0	0	0	1	0	0	0	0
AGAP000116	451	557	509	414	451	504	423	486	420	481	589	503
AGAP000117	161	196	173	130	110	107	159	155	164	161	179	168
AGAP000118	229	253	253	213	159	153	252	222	206	210	229	220
AGAP000119	625	566	590	509	452	550	637	573	540	540	662	612
AGAP000120	440	502	507	329	376	465	523	456	480	423	570	531
AGAP000121	0	0	0	0	0	0	0	0	0	0	0	0
AGAP000123	0	0	1	0	0	0	0	0	0	0	0	0
AGAP000124	400	370	392	347	404	393	425	392	380	344	433	383
AGAP000126	406	361	380	342	318	349	486	392	397	436	449	426
AGAP000127	133	130	138	131	94	131	157	142	121	154	133	130
AGAP000128	0	0	0	0	1	3	0	0	1	1	0	0
AGAP000129	2	0	0	2	0	4	2	3	2	0	5	1
AGAP000131	0	4	1	0	0	0	4	5	7	5	4	5
AGAP000132	221	162	209	174	136	163	246	199	201	183	236	192
AGAP000133	60	27	52	42	22	34	75	34	41	48	48	65
AGAP000136	70	94	75	76	87	104	80	92	88	71	96	96
AGAP000137	0	0	0	0	0	0	0	0	0	0	0	0
AGAP000138	0	3	1	0	6	3	0	3	3	0	1	3
AGAP000139	94	88	104	75	84	115	105	96	91	76	116	81
AGAP000140	14	29	35	21	26	47	39	32	36	18	27	35
AGAP000141	272	383	337	251	409	421	275	384	308	307	474	398
AGAP000142	363	554	557	378	610	649	402	611	600	417	711	581
AGAP000143	0	5	0	2	0	0	2	6	3	0	8	2
AGAP000144	1	4	3	2	9	4	2	3	2	2	10	8
AGAP000145	7423	7467	7562	6579	5626	6078	7177	7131	6753	7263	8304	7473
AGAP000146	152	202	234	139	245	234	140	220	200	159	219	204
AGAP000147	375	335	301	320	250	265	358	280	320	347	378	323
AGAP000149	418	529	538	373	590	657	482	616	505	456	725	556
AGAP000150	0	0	0	0	0	0	0	0	0	0	0	0
AGAP000151	0	0	0	0	0	0	0	0	0	0	0	0
AGAP000152	0	0	0	0	0	0	0	0	0	0	0	0
AGAP000153	2	3	0	0	2	2	0	3	1	0	1	0
AGAP000154	47	24	18	55	19	27	63	17	15	45	13	20
AGAP000155	64	48	68	62	47	62	91	76	62	66	93	80
AGAP000156	0	0	0	0	1	1	0	1	1	0	0	0
AGAP000158	229	219	237	194	138	210	199	151	150	224	185	199
AGAP000159	439	449	432	397	419	492	399	428	405	417	510	428
AGAP000160	0	0	3	0	2	0	0	4	1	0	0	0
AGAP000161	1403	943	1219	1219	728	1021	1354	908	1141	1269	974	1203
AGAP000162	627	583	536	479	216	289	717	486	517	539	500	548
AGAP000163	364	271	339	250	114	162	397	215	254	291	227	272
AGAP000164	6	11	11	8	9	13	7	14	6	5	9	8
AGAP000165	751	727	744	492	359	488	817	672	712	557	692	731
AGAP000166	0	11	7	0	4	6	0	10	11	0	12	19
AGAP000167	436	428	421	385	297	338	490	400	417	438	443	393
AGAP000168	1	11	6	6	9	12	5	13	13	6	19	12
AGAP000169	118	154	164	93	93	128	132	140	149	110	161	144
AGAP000170	820	655	708	641	502	588	906	593	630	743	726	670
AGAP000171	1112	2005	1923	1256	2748	2622	1174	2304	2024	1257	2833	2427
AGAP000173	427	357	365	337	221	254	447	314	335	392	401	369
AGAP000177	0	3	2	0	0	0	0	2	5	0	4	2
AGAP000178	607	574	507	546	489	565	671	576	491	626	617	603
AGAP000179	417	428	363	299	195	219	441	296	292	344	411	336
AGAP000180	730	855	744	598	364	472	863	765	666	685	791	752
AGAP000181	3	24	21	2	17	19	1	48	34	1	42	25
AGAP000182	2	4	1	4	12	6	3	11	13	8	15	7
AGAP000183	0	0	0	0	0	2	0	0	0	0	0	0
AGAP000184	2200	1756	2325	1903	1651	2325	2342	1915	2177	2208	2163	2401
AGAP000185	115	141	130	118	140	131	120	177	118	112	156	144
AGAP000186	2	1	0	0	0	0	1	0	0	2	1	0
AGAP000187	158	138	165	147	175	166	186	180	194	157	208	194
AGAP000188	132	108	110	104	68	79	118	78	84	139	112	108
AGAP000189	561	745	778	526	919	1084	592	927	861	593	1036	952
AGAP000190	0	0	0	0	0	0	0	0	0	0	0	0
AGAP000191	0	0	0	0	0	0	0	0	0	0	0	0
AGAP000192	0	0	0	0	1	0	0	0	1	0	1	0
AGAP000193	0	0	0	0	0	0	0	0	0	0	0	1
AGAP000194	0	0	0	0	0	0	0	0	1	0	0	0
AGAP000195	589	539	570	567	541	561	611	604	509	643	674	585
AGAP000196	76	74	86	56	54	84	93	72	73	62	93	65
AGAP000198	0	1	0	0	0	0	0	0	1	0	0	0
AGAP000199	305	203	265	208	172	199	290	237	194	257	274	272
AGAP000200	16	18	22	19	23	16	10	16	21	15	21	22
AGAP000201	293	320	321	256	240	263	285	303	310	272	315	281
AGAP000202	62	48	50	55	23	38	52	39	29	59	50	38
AGAP000203	188	189	176	158	180	177	184	156	167	160	184	197
AGAP000204	0	0	0	0	1	1	0	0	0	0	0	0
AGAP000205	40	79	60	63	81	77	56	89	40	58	80	68
AGAP000206	0	0	0	0	0	0	0	0	1	0	0	0
AGAP000209	1	0	0	2	3	1	0	4	1	0	1	1
AGAP000210	0	0	0	0	0	0	0	0	0	0	0	0
AGAP000211	0	0	0	0	0	0	0	0	0	0	0	0
AGAP000213	0	0	0	0	0	0	0	0	0	0	0	0
AGAP000214	0	0	1	0	1	0	0	2	3	0	0	0
AGAP000215	0	0	0	0	0	0	0	0	0	0	0	0
AGAP000216	0	0	0	0	0	1	0	0	0	0	1	0
AGAP000217	0	0	0	0	0	0	0	0	0	0	0	0
AGAP000218	0	0	0	0	0	0	0	0	0	0	0	0
AGAP000219	0	0	1	0	0	0	0	0	0	0	0	0
AGAP000220	128	131	111	135	88	116	164	126	114	107	132	124
AGAP000222	451	468	469	474	519	468	476	465	456	485	536	489
AGAP000223	81	86	86	83	86	94	82	87	84	93	119	89
AGAP000225	0	0	0	0	1	1	0	0	0	0	0	0
AGAP000226	0	0	0	0	0	0	0	0	0	0	0	0
AGAP000228	0	0	0	1	1	0	1	2	2	0	0	0
AGAP000230	0	0	0	0	0	0	0	0	0	0	0	0
AGAP000232	143	83	148	168	66	130	138	104	152	162	123	169
AGAP000233	1	1	2	1	2	0	1	1	2	1	4	3
AGAP000234	101	77	103	102	80	89	95	73	86	83	81	78
AGAP000235	3625	2219	2741	3106	1917	2415	3746	2224	2456	3596	2612	2610
AGAP000236	53	49	62	52	38	82	82	46	79	90	52	70
AGAP000237	731	730	761	724	568	640	764	683	709	846	804	747
AGAP000238	0	1	0	0	1	2	0	1	0	1	2	0
AGAP000239	0	0	1	1	0	0	0	0	1	0	0	0
AGAP000240	54	69	55	52	39	54	59	38	51	42	47	59
AGAP000241	38	38	45	29	58	51	36	55	49	33	53	53
AGAP000242	99	88	88	91	55	79	97	74	78	109	87	90
AGAP000243	11	26	26	12	37	27	14	34	19	9	37	21
AGAP000244	1	4	2	1	3	3	2	2	0	0	0	2
AGAP000245	94	101	101	83	82	101	90	85	89	82	96	112
AGAP000246	22	15	16	17	13	14	34	20	15	18	21	15
AGAP000247	1	1	0	1	4	2	3	2	0	0	0	2
AGAP000248	270	309	333	254	342	384	256	395	335	238	434	336
AGAP000249	162	201	139	128	92	116	203	153	105	144	164	150
AGAP000250	76	57	69	56	67	61	102	61	67	72	89	96
AGAP000251	110	132	113	103	128	143	113	129	126	109	174	130
AGAP000252	282	245	245	256	204	219	289	238	206	262	242	218
AGAP000253	0	0	0	0	0	0	0	0	1	1	1	0
AGAP000254	0	1	1	0	2	0	0	0	2	1	2	2
AGAP000255	200	228	229	196	231	247	213	248	251	197	258	245
AGAP000256	0	0	2	0	7	4	1	5	3	0	2	4
AGAP000258	449	385	427	413	389	444	423	409	437	433	505	465
AGAP000260	645	600	643	516	384	514	759	567	599	567	635	620
AGAP000261	439	359	382	360	302	327	452	417	345	393	434	415
AGAP000262	0	2	0	1	3	4	0	3	0	1	0	1
AGAP000264	332	213	276	281	203	270	354	213	302	307	267	268
AGAP000266	0	0	2	0	1	0	0	0	0	0	0	1
AGAP000267	0	0	0	0	0	0	1	1	1	0	1	0
AGAP000268	25	19	13	11	2	2	45	6	9	28	13	7
AGAP000269	206	200	227	184	191	222	237	234	205	199	248	213
AGAP000270	356	398	410	354	296	302	472	336	338	382	431	342
AGAP000271	436	460	472	429	417	481	500	454	457	482	477	483
AGAP000272	273	326	260	225	213	225	285	281	253	212	347	273
AGAP000273	227	341	363	241	339	402	290	387	374	261	462	376
AGAP000274	2	0	0	0	0	0	0	2	0	0	0	0
AGAP000275	0	6	0	0	4	2	1	0	0	0	1	0
AGAP000277	0	1	0	0	1	1	0	3	0	0	0	0
AGAP000278	1	5	7	0	4	6	5	14	9	3	12	4
AGAP000279	1	4	5	4	3	1	6	7	3	1	8	3
AGAP000280	1	2	0	1	5	0	1	1	2	3	2	1
AGAP000281	395	316	337	397	202	237	464	286	268	477	337	337
AGAP000283	8	9	10	7	5	6	5	6	8	6	8	4
AGAP000284	69	46	42	50	36	26	89	35	44	68	48	44
AGAP000285	167	159	176	145	139	144	196	166	159	171	194	183
AGAP000286	1	3	1	4	5	5	4	3	3	2	1	2
AGAP000287	207	215	197	157	132	182	246	197	209	186	181	204
AGAP000288	86	68	84	66	34	56	108	51	59	90	70	76
AGAP000289	110	107	94	67	68	91	113	105	92	110	101	80
AGAP000290	7	7	5	0	0	1	10	4	3	4	9	4
AGAP000291	257	187	227	188	156	225	251	166	182	227	213	278
AGAP000292	11	7	10	2	10	6	4	7	9	5	11	4
AGAP000293	0	0	0	0	1	0	0	0	0	0	0	0
AGAP000294	0	0	0	0	0	0	0	0	0	0	0	0
AGAP000295	0	0	2	0	0	0	0	2	0	0	0	0
AGAP000296	1	4	4	2	13	9	5	8	9	1	6	12
AGAP000297	1	3	0	3	0	0	2	1	2	3	2	4
AGAP000298	0	0	0	0	0	0	0	0	1	0	0	0
AGAP000299	1	0	0	1	3	0	0	1	1	2	0	0
AGAP000300	510	690	674	472	572	596	559	791	652	538	751	748
AGAP000301	0	2	0	0	0	0	0	0	0	0	0	2
AGAP000303	0	0	0	0	0	1	2	0	0	0	0	0
AGAP000304	119	126	115	137	109	118	153	116	120	154	133	121
AGAP000305	1881	1353	1060	1440	293	309	2036	701	671	1559	870	786
AGAP000306	4504	3286	3770	4024	2666	3050	5029	3206	3371	4263	3623	3745
AGAP000307	205	268	245	206	332	299	239	297	239	245	404	271
AGAP000308	520	717	663	458	654	675	568	706	713	502	900	732
AGAP000309	6	0	0	0	0	0	0	1	1	0	0	2
AGAP000310	143	155	129	122	139	164	149	166	138	153	197	157
AGAP000311	11	14	10	10	12	11	8	8	22	11	14	8
AGAP000312	212	222	206	207	211	199	161	205	170	201	246	235
AGAP000313	14	39	22	15	36	39	18	32	39	19	47	20
AGAP000314	138	135	153	133	157	187	131	175	141	154	167	156
AGAP000315	0	0	0	0	0	0	0	3	0	0	0	0
AGAP000316	43	46	46	48	40	48	50	57	47	43	65	45
AGAP000317	0	1	0	1	2	0	1	1	0	0	2	0
AGAP000319	264	265	308	245	253	336	287	279	302	301	354	355
AGAP000320	587	672	626	499	606	626	614	674	606	592	818	636
AGAP000321	1101	594	804	975	248	409	1184	414	615	1022	513	639
AGAP000322	238	229	224	175	217	231	212	223	196	224	238	230
AGAP000323	372	177	243	360	82	131	378	159	152	379	159	209
AGAP000324	61	54	40	55	33	36	70	49	45	75	49	55
AGAP000325	422	344	387	307	229	308	500	312	302	385	338	404
AGAP000326	47	45	55	40	30	39	57	42	38	38	38	46
AGAP000327	0	0	0	0	0	0	0	0	0	0	1	0
AGAP000328	451	401	412	400	412	474	412	459	448	419	528	451
AGAP000329	27	27	26	29	27	38	19	28	23	18	38	43
AGAP000330	108	118	99	95	118	108	106	103	129	124	132	123
AGAP000331	16	12	33	6	14	27	10	15	17	10	17	19
AGAP000332	755	877	878	673	931	1009	725	933	815	742	995	957
AGAP000334	69	88	88	83	152	143	89	138	108	78	148	99
AGAP000336	352	357	332	354	344	378	354	340	305	377	407	361
AGAP000337	240	297	291	250	242	248	285	267	244	257	328	250
AGAP000338	15	26	17	16	16	25	18	29	28	12	22	20
AGAP000339	117	111	111	102	59	90	158	101	111	132	120	112
AGAP000340	42	77	37	41	48	42	58	67	37	41	88	47
AGAP000341	0	2	0	0	0	1	0	0	2	0	1	0
AGAP000342	7	0	0	1	7	2	6	4	4	4	2	4
AGAP000343	109	147	158	99	155	188	102	130	165	120	189	159
AGAP000344	0	0	1	0	0	0	0	1	2	0	0	0
AGAP000345	0	0	0	0	2	3	0	0	0	0	1	0
AGAP000346	290	203	239	261	134	185	258	171	199	231	223	211
AGAP000347	0	0	1	0	0	0	0	0	1	0	4	0
AGAP000348	3	16	7	12	18	18	7	18	12	8	9	12
AGAP000349	179	207	175	129	233	236	160	242	211	163	260	228
AGAP000351	0	1	0	0	0	0	0	0	0	0	0	0
AGAP000352	0	0	0	0	0	0	0	0	0	0	0	0
AGAP000354	224	281	263	188	217	249	255	361	294	261	365	339
AGAP000355	127	138	158	112	160	162	110	131	117	122	167	131
AGAP000356	0	0	2	0	0	1	0	0	1	1	0	0
AGAP000357	0	0	0	0	0	0	0	0	0	0	1	0
AGAP000358	305	290	333	260	250	273	336	262	304	268	331	331
AGAP000359	0	0	0	0	0	0	0	2	0	0	1	0
AGAP000360	0	0	0	0	0	4	0	0	0	0	0	2
AGAP000361	3	2	2	4	1	0	5	3	3	1	8	1
AGAP000363	0	0	0	0	0	0	0	0	0	0	0	0
AGAP000364	0	0	0	0	0	0	0	0	0	0	1	0
AGAP000365	6	4	5	2	4	7	3	4	1	4	6	5
AGAP000366	2	0	1	0	3	3	0	0	0	2	3	0
AGAP000367	467	379	415	380	243	302	474	306	340	401	309	373
AGAP000368	159	187	181	171	214	218	172	219	181	162	234	220
AGAP000369	0	0	0	0	0	0	0	0	0	0	1	1
AGAP000372	90	104	103	96	88	101	102	113	78	86	115	93
AGAP000374	246	256	264	221	260	269	287	279	256	228	293	283
AGAP000375	209	190	161	177	132	151	217	172	183	199	177	172
AGAP000376	2974	920	1729	2100	249	567	3199	584	1086	2341	583	1086
AGAP000377	5	4	2	4	3	9	2	5	3	3	5	6
AGAP000378	3070	3051	2942	2527	2595	2744	2630	2830	2639	2943	3552	2866
AGAP000379	5	5	7	1	7	4	4	3	4	7	9	8
AGAP000380	257	326	289	220	283	306	238	329	299	268	368	307
AGAP000382	0	0	0	0	0	0	0	0	0	0	0	0
AGAP000383	0	0	0	0	0	0	0	0	0	0	0	0
AGAP000385	537	555	451	424	181	212	593	382	328	537	450	410
AGAP000387	286	231	256	234	194	217	310	200	200	271	229	258
AGAP000388	3	2	0	0	6	1	0	2	2	0	4	2
AGAP000389	0	4	3	0	6	3	2	3	3	0	1	4
AGAP000390	61	89	92	85	118	113	104	104	96	78	121	88
AGAP000391	436	364	395	450	374	396	415	363	381	447	482	414
AGAP000392	472	437	419	378	258	344	501	427	411	480	434	455
AGAP000393	205	195	220	175	187	190	214	186	192	221	216	218
AGAP000394	498	473	508	379	405	511	508	493	469	404	563	564
AGAP000395	128	112	126	116	70	84	154	131	130	134	122	142
AGAP000396	635	518	575	502	303	386	700	444	462	569	522	546
AGAP000397	231	205	196	202	154	181	255	218	156	204	254	221
AGAP000398	65	70	58	64	47	61	80	63	71	50	72	78
AGAP000399	3821	3577	3527	3539	3446	3359	3881	3751	3290	3890	4132	3601
AGAP000400	291	338	335	254	252	357	300	336	308	282	415	373
AGAP000401	11	25	25	15	23	13	17	26	16	20	38	27
AGAP000402	124	91	103	98	78	102	106	98	111	98	114	113
AGAP000403	1514	1831	1634	1461	1609	1708	1579	1743	1572	1662	2096	1797
AGAP000405	287	268	275	225	181	217	298	256	231	288	315	294
AGAP000406	404	446	429	363	526	532	380	505	409	373	547	481
AGAP000407	497	416	517	411	402	485	547	452	433	477	525	542
AGAP000408	0	0	0	0	1	0	0	0	0	0	0	0
AGAP000410	234	306	281	263	352	345	293	376	282	273	379	302
AGAP000411	2	4	3	2	0	2	2	0	2	1	3	1
AGAP000412	357	350	372	309	350	370	333	334	352	339	445	386
AGAP000413	0	0	0	0	0	1	1	2	3	0	0	0
AGAP000414	275	390	299	110	147	156	241	367	230	199	362	234
AGAP000415	522	527	534	379	261	324	576	388	379	365	462	396
AGAP000416	626	449	527	470	271	353	768	392	422	530	468	492
AGAP000417	0	0	0	0	0	0	0	1	0	0	0	0
AGAP000420	0	0	0	0	0	0	0	0	0	0	1	0
AGAP000421	0	8	6	0	10	16	0	20	9	1	10	7
AGAP000422	0	2	0	0	1	3	0	0	0	0	0	0
AGAP000423	0	0	0	0	0	0	0	0	0	0	0	0
AGAP000424	0	0	0	0	0	1	0	0	0	0	0	0
AGAP000425	744	516	586	567	389	440	749	501	539	631	552	547
AGAP000426	1081	700	805	795	381	470	979	538	622	792	573	632
AGAP000427	0	2	0	0	2	1	0	0	0	0	2	1
AGAP000428	152	153	173	130	99	118	179	152	154	156	194	174
AGAP000429	222	208	245	202	178	256	247	252	223	202	271	243
AGAP000430	0	0	2	0	1	0	0	0	0	0	0	1
AGAP000431	0	0	0	0	0	0	0	0	0	0	0	0
AGAP000432	114	88	108	84	54	63	140	69	81	111	87	119
AGAP000433	465	373	437	353	299	315	496	378	352	414	416	386
AGAP000434	1118	987	917	980	713	774	1029	832	808	1075	1061	970
AGAP000436	118	161	109	104	113	143	108	137	159	117	148	143
AGAP000437	0	0	0	0	0	1	0	1	0	0	0	0
AGAP000438	190	202	179	208	153	164	235	182	181	220	222	189
AGAP000439	911	754	860	643	627	733	867	744	785	736	848	898
AGAP000440	520	532	580	472	464	514	557	513	557	523	664	591
AGAP000441	188	222	171	172	232	227	187	202	199	189	258	177
AGAP000444	165	141	130	120	82	99	159	120	120	131	133	130
AGAP000445	0	0	0	0	2	0	0	0	0	0	0	0
AGAP000446	1	0	3	0	3	6	1	3	4	0	3	1
AGAP000447	119	120	87	84	95	120	130	102	89	110	118	99
AGAP000448	61	62	38	48	17	28	71	36	42	57	48	54
AGAP000449	0	0	0	0	0	0	1	4	0	0	7	2
AGAP000452	207	255	246	186	212	263	246	224	244	211	314	271
AGAP000453	379	622	608	403	946	881	336	733	590	399	890	708
AGAP000454	182	128	139	145	107	111	224	105	124	162	118	139
AGAP000456	67	65	63	54	70	65	59	74	52	51	83	54
AGAP000457	217	178	193	182	112	150	229	154	169	197	221	221
AGAP000458	0	3	1	0	1	2	1	0	0	1	5	3
AGAP000460	0	1	0	0	0	0	0	0	0	0	0	0
AGAP000461	214	180	241	258	255	294	231	254	248	245	298	261
AGAP000462	3287	2805	2966	2794	1937	2308	3345	2585	2477	3018	3177	2866
AGAP000463	475	551	535	426	461	553	475	588	481	490	619	566
AGAP000466	1	2	1	2	5	3	2	1	3	2	6	1
AGAP000467	396	394	439	356	386	420	408	427	410	409	469	448
AGAP000468	3	13	6	5	31	15	4	15	7	5	12	17
AGAP000469	160	167	168	147	171	161	130	182	133	156	235	183
AGAP000470	355	230	319	350	177	252	380	214	308	353	274	307
AGAP000471	91	117	97	73	112	138	106	131	119	87	150	145
AGAP000472	30	35	38	50	47	63	41	52	51	42	47	51
AGAP000473	6	2	2	5	2	3	3	7	1	3	5	3
AGAP000474	38	44	49	39	31	50	68	50	49	54	53	48
AGAP000475	94	122	91	94	104	94	102	87	91	104	114	102
AGAP000476	0	0	0	0	0	0	0	0	0	0	1	0
AGAP000477	0	0	1	0	1	0	0	0	0	0	0	0
AGAP000478	48	30	32	22	30	25	44	35	34	28	39	31
AGAP000479	91	61	79	96	35	59	144	53	67	91	74	62
AGAP000480	116	83	101	91	71	100	122	84	88	128	102	111
AGAP000481	8	5	11	14	7	1	18	10	15	12	11	7
AGAP000482	105	121	126	90	103	124	138	148	129	87	148	157
AGAP000483	370	375	419	322	414	431	382	403	365	383	483	431
AGAP000484	0	0	0	0	0	0	0	0	0	0	1	0
AGAP000485	0	0	0	0	1	0	0	0	0	0	0	0
AGAP000488	0	1	0	0	0	2	0	0	0	0	3	0
AGAP000489	789	917	879	768	1290	1173	788	1133	909	831	1323	1021
AGAP000491	363	457	398	273	269	356	381	407	369	319	449	416
AGAP000493	0	0	1	0	1	0	0	0	0	0	0	0
AGAP000494	0	0	0	0	0	0	0	0	0	0	0	0
AGAP000495	7	9	13	12	18	15	12	14	10	7	12	10
AGAP000496	331	247	277	268	170	218	394	229	295	313	289	322
AGAP000497	95	57	84	72	35	51	89	46	47	75	57	45
AGAP000498	1029	785	875	798	467	657	988	638	792	964	782	793
AGAP000499	333	358	338	285	226	286	328	327	257	329	384	312
AGAP000500	2317	1793	2109	1788	1196	1638	2039	1647	1737	2004	1776	2004
AGAP000504	220	204	209	200	205	231	183	199	201	218	244	216
AGAP000506	0	0	1	0	0	0	0	2	0	0	0	1
AGAP000507	61	62	60	52	29	36	67	48	60	56	57	62
AGAP000508	392	262	290	316	164	175	436	238	291	370	269	282
AGAP000509	0	0	0	0	0	0	0	0	0	0	1	0
AGAP000512	462	451	469	511	267	341	478	382	406	531	370	374
AGAP000513	857	313	496	621	156	274	1137	282	449	733	257	480
AGAP000514	396	357	377	374	216	282	498	312	332	402	346	356
AGAP000515	37	45	50	28	56	43	53	51	50	45	70	50
AGAP000516	228	246	260	156	156	181	224	190	203	190	231	245
AGAP000519	29	90	72	30	142	110	37	117	97	39	135	97
AGAP000520	0	0	0	0	2	0	0	0	0	0	1	0
AGAP000521	0	0	0	0	0	0	0	0	0	0	0	0
AGAP000522	0	1	2	1	2	1	0	2	0	0	3	2
AGAP000523	16931	14658	14929	14325	9995	12016	16496	12936	12969	15745	16103	14473
AGAP000526	2004	2107	2024	1708	1541	1631	2060	2186	1907	1890	2353	2088
AGAP000528	4091	4223	3541	3527	2425	2411	3866	2850	2496	3607	3396	2796
AGAP000529	216	272	270	213	262	281	259	312	264	230	343	303
AGAP000530	210	132	143	175	82	127	228	123	141	211	150	143
AGAP000531	152	114	119	131	69	110	181	104	130	158	152	125
AGAP000532	950	777	741	784	427	512	956	700	628	861	722	642
AGAP000533	238	251	236	216	329	269	272	305	246	241	354	307
AGAP000534	466	492	458	367	243	321	490	430	368	459	434	403
AGAP000535	0	3	3	1	0	6	0	2	3	0	3	3
AGAP000536	2040	1032	1595	1837	391	857	2264	833	1300	1940	879	1372
AGAP000537	0	1	2	0	0	2	0	1	3	1	2	1
AGAP000538	0	1	0	0	0	0	0	2	2	0	1	1
AGAP000539	0	0	0	0	0	0	0	1	0	0	0	0
AGAP000540	4	4	7	5	5	7	3	4	9	4	3	5
AGAP000541	5676	6133	5501	4285	5319	4963	5873	6036	5408	4955	7235	5581
AGAP000543	65	68	73	44	41	61	91	78	72	65	67	60
AGAP000544	200	351	287	210	367	345	220	358	314	246	401	355
AGAP000545	412	584	618	373	737	781	388	715	609	386	932	685
AGAP000546	1850	1796	1885	1426	1278	1613	2110	1879	1935	1732	2074	1962
AGAP000547	300	326	330	218	267	390	301	279	307	245	404	328
AGAP000548	1	5	2	0	0	4	3	4	0	2	9	7
AGAP000549	312	331	277	296	183	191	371	312	271	319	334	303
AGAP000550	4	12	9	0	15	17	7	13	15	3	13	10
AGAP000551	332	435	353	249	222	260	355	383	321	326	447	379
AGAP000552	229	269	270	202	184	260	269	279	265	243	304	287
AGAP000553	2	2	1	0	1	2	0	5	2	0	9	6
AGAP000554	211	239	233	177	133	183	214	209	164	176	253	228
AGAP000555	99	140	110	68	53	70	90	125	92	67	113	122
AGAP000556	23	18	18	22	18	21	23	17	24	21	26	21
AGAP000558	2375	1161	1554	2373	825	1037	2224	1105	1243	2493	1251	1407
AGAP000559	91	98	110	105	63	70	126	89	87	107	94	106
AGAP000560	443	439	385	360	247	295	440	349	329	383	456	367
AGAP000561	1196	1047	1213	1127	921	1085	1161	1129	1105	1242	1234	1215
AGAP000562	3154	1855	2245	2678	1016	1479	3011	1570	1770	3076	1724	2021
AGAP000563	361	382	351	323	294	312	322	339	296	327	390	338
AGAP000564	435	433	392	325	268	327	397	361	358	358	420	350
AGAP000565	5355	4403	4740	4075	2857	3443	5232	3813	3878	4302	4491	4310
AGAP000566	781	610	707	709	439	473	739	537	561	780	709	612
AGAP000567	237	232	258	222	266	285	231	323	263	238	325	270
AGAP000569	0	3	2	0	7	7	0	6	4	0	6	4
AGAP000570	0	0	0	0	1	2	0	0	0	0	0	0
AGAP000571	0	0	1	0	1	1	0	0	0	0	0	0
AGAP000572	0	0	0	0	0	2	0	0	3	0	0	0
AGAP000573	0	0	0	1	1	0	0	0	1	0	1	3
AGAP000574	4	7	14	4	7	18	4	18	13	6	21	11
AGAP000575	362	176	218	339	130	152	375	135	155	379	157	202
AGAP000576	513	568	559	496	528	562	550	565	503	522	597	587
AGAP000577	153	134	111	110	90	82	171	102	107	139	123	94
AGAP000578	318	322	363	283	314	344	307	363	307	287	373	340
AGAP000579	0	0	0	0	1	0	0	0	0	0	1	0
AGAP000585	492	656	671	616	435	557	490	686	583	654	689	643
AGAP000586	11	42	40	7	15	13	11	47	32	7	35	33
AGAP000587	0	0	0	3	1	2	0	1	2	0	1	2
AGAP000588	139	101	113	145	86	93	146	93	111	163	125	122
AGAP000589	334	342	366	257	293	393	436	308	369	361	433	383
AGAP000591	163	186	190	138	167	166	148	184	181	130	250	174
AGAP000592	0	1	1	0	2	3	0	0	0	0	4	3
AGAP000594	0	0	0	0	2	0	0	0	0	0	0	0
AGAP000595	198	122	114	182	139	137	244	161	124	209	165	117
AGAP000596	566	459	466	545	340	367	591	433	388	616	471	418
AGAP000597	51	43	63	49	51	63	41	58	44	44	69	71
AGAP000598	150	111	113	100	43	77	149	83	90	123	94	100
AGAP000599	19	9	19	16	6	16	24	16	19	23	13	13
AGAP000601	241	170	176	149	102	98	188	139	147	157	159	144
AGAP000602	204	202	209	191	183	216	218	212	205	196	226	240
AGAP000603	0	0	0	0	0	0	0	0	0	0	0	0
AGAP000604	0	0	0	0	0	1	0	0	0	0	0	0
AGAP000605	0	0	0	0	0	0	0	0	0	0	0	0
AGAP000606	0	2	0	0	1	5	0	0	2	0	3	1
AGAP000607	0	0	0	0	1	0	0	0	0	0	0	0
AGAP000609	0	0	1	0	0	2	0	1	1	0	1	0
AGAP000610	0	0	0	0	0	0	0	0	0	0	0	0
AGAP000611	0	0	0	0	0	0	0	0	0	0	0	0
AGAP000612	0	0	0	0	0	0	0	0	0	0	0	0
AGAP000614	212	250	248	170	351	349	210	305	261	213	379	278
AGAP000615	579	475	490	436	302	320	516	423	360	542	524	443
AGAP000616	1297	1332	1269	1064	937	1130	1264	1189	1235	1199	1376	1306
AGAP000617	255	254	237	230	172	189	282	235	260	238	272	277
AGAP000618	488	396	385	373	238	299	553	332	353	423	384	341
AGAP000619	256	337	321	274	346	395	251	331	337	299	449	344
AGAP000620	157	193	147	137	174	190	153	166	158	159	223	161
AGAP000621	0	0	0	0	0	0	0	0	0	0	0	0
AGAP000622	940	925	963	856	658	732	940	907	862	1086	1034	928
AGAP000623	152	295	339	130	451	648	172	401	404	158	481	476
AGAP000624	384	407	378	312	314	375	440	428	412	360	450	411
AGAP000625	953	1012	1030	810	786	919	1100	931	1001	925	1134	1138
AGAP000626	934	1046	1028	827	851	928	883	997	935	853	1110	1050
AGAP000627	994	1135	1134	891	1088	1171	899	1150	1078	909	1488	1277
AGAP000628	2	1	0	0	1	0	0	1	0	1	2	1
AGAP000629	0	1	0	0	2	1	0	3	2	0	5	2
AGAP000630	159	263	258	204	337	319	165	305	272	191	349	275
AGAP000631	595	507	489	489	429	463	577	494	444	602	535	531
AGAP000633	203	196	199	181	190	205	257	189	184	184	233	232
AGAP000634	443	430	457	448	396	548	531	462	430	463	551	499
AGAP000635	1	2	1	3	2	6	2	5	0	1	1	2
AGAP000636	50	55	49	42	21	19	48	41	28	41	42	33
AGAP000637	81	57	56	70	47	49	101	59	64	106	74	71
AGAP000638	0	0	0	0	0	0	0	0	0	1	1	2
AGAP000639	38	36	28	32	18	16	43	25	32	34	37	33
AGAP000640	0	0	0	0	0	0	0	0	0	0	0	0
AGAP000641	0	0	0	0	0	0	0	0	0	0	0	0
AGAP000642	1	0	0	0	2	0	0	0	0	1	0	0
AGAP000643	0	1	0	0	0	0	1	0	0	0	0	0
AGAP000644	0	0	0	1	2	0	0	0	0	2	0	0
AGAP000646	258	178	244	242	118	103	237	173	151	271	174	199
AGAP000647	0	0	0	0	0	0	0	0	0	0	0	0
AGAP000648	209	198	204	179	139	154	261	164	180	217	201	198
AGAP000649	228	183	200	167	130	154	234	186	157	182	178	175
AGAP000650	135	107	107	120	55	70	148	86	106	146	94	114
AGAP000651	28494	16884	19312	25130	9065	11956	29360	12718	15486	25921	14961	16971
AGAP000652	523	335	397	366	159	217	537	279	312	480	307	353
AGAP000653	422	391	443	381	328	379	434	393	462	399	497	385
AGAP000654	6410	6807	6543	4837	6257	6141	7357	7340	6703	5927	8265	6979
AGAP000655	3361	3222	3172	2501	3109	2881	3863	3401	3135	2871	3625	3196
AGAP000656	619	680	609	490	412	496	631	579	521	553	691	579
AGAP000657	0	3	4	0	6	3	3	7	5	2	3	6
AGAP000658	0	2	2	0	2	0	0	2	4	0	1	2
AGAP000659	422	495	472	432	399	444	433	438	449	454	505	431
AGAP000660	257	289	320	237	188	241	267	320	310	261	378	307
AGAP000662	351	393	391	367	308	329	352	421	338	403	493	388
AGAP000663	193	149	186	226	129	179	169	170	199	217	200	191
AGAP000666	520	544	500	396	345	392	548	457	473	483	565	503
AGAP000667	0	0	0	0	0	4	0	2	2	0	2	3
AGAP000668	221	267	236	190	275	288	251	299	257	248	345	332
AGAP000669	751	805	836	657	641	787	818	825	786	649	914	847
AGAP000670	133	146	113	102	113	120	145	148	147	133	187	141
AGAP000671	217	248	260	231	238	240	234	278	242	251	317	350
AGAP000672	743	695	704	671	575	678	801	703	721	684	811	759
AGAP000673	2	0	0	1	5	2	0	0	0	0	3	2
AGAP000674	1	3	0	0	0	0	1	1	3	0	3	1
AGAP000675	181	128	116	183	60	69	161	105	126	164	123	126
AGAP000676	55	57	62	52	52	85	66	67	66	68	85	71
AGAP000678	108	127	120	120	133	132	125	101	118	101	145	115
AGAP000679	105	126	99	90	72	93	142	113	91	83	138	109
AGAP000680	282	175	173	205	80	135	290	160	189	217	183	193
AGAP000681	262	226	281	222	157	223	265	222	236	232	255	218
AGAP000682	131	105	124	96	77	85	124	101	97	95	131	106
AGAP000684	229	220	227	230	195	238	219	261	235	229	308	293
AGAP000685	1	1	0	0	1	0	0	0	0	0	3	0
AGAP000686	7	17	14	8	19	15	15	15	15	11	25	19
AGAP000687	0	0	0	1	0	2	0	0	1	0	0	0
AGAP000688	0	0	0	0	0	0	0	0	0	0	0	0
AGAP000689	3388	1472	2213	2824	811	1295	3501	1174	1836	2936	1404	1951
AGAP000690	21	8	9	21	3	8	38	5	9	24	15	11
AGAP000691	239	34	107	175	25	78	216	24	79	221	27	108
AGAP000692	19	8	21	23	7	29	28	8	29	11	23	43
AGAP000693	894	88	441	932	34	198	1118	82	361	1003	88	393
AGAP000694	1984	366	921	1739	84	284	2171	210	624	1732	235	681
AGAP000695	132	37	100	64	26	37	171	31	52	126	40	67
AGAP000696	0	0	0	0	2	0	0	1	0	0	0	0
AGAP000697	0	0	0	0	1	0	0	0	0	0	2	0
AGAP000698	244	174	153	185	83	114	306	163	150	216	167	164
AGAP000699	267	250	238	250	167	212	286	246	255	270	232	267
AGAP000700	412	501	463	384	382	416	412	446	448	441	523	481
AGAP000702	0	1	3	0	2	1	1	0	1	4	5	6
AGAP000703	0	1	1	0	0	2	0	2	2	1	1	1
AGAP000704	598	588	529	477	517	528	533	607	509	570	689	610
AGAP000705	622	578	588	458	362	416	775	523	550	577	653	620
AGAP000706	0	0	0	0	0	0	0	0	0	0	0	0
AGAP000707	295	414	416	315	600	603	316	516	428	322	628	536
AGAP000708	999	960	1076	952	893	1030	1068	971	911	1005	1077	983
AGAP000711	983	892	919	835	877	1082	1033	908	917	960	1027	961
AGAP000713	433	345	381	380	344	375	442	331	316	444	404	342
AGAP000714	2	0	0	0	0	0	0	1	0	0	0	0
AGAP000715	0	0	0	0	3	3	0	3	0	0	0	0
AGAP000717	53	51	40	36	31	32	49	42	23	60	50	34
AGAP000718	0	0	0	1	4	0	0	2	1	0	0	0
AGAP000719	1860	1450	1494	1572	642	900	2190	1135	1352	1702	1382	1465
AGAP000720	937	792	813	838	722	746	821	718	741	909	910	809
AGAP000721	614	915	902	556	722	811	602	826	789	571	1056	829
AGAP000723	570	819	775	569	848	975	569	879	847	576	1139	844
AGAP000724	3	4	7	3	5	6	3	4	8	3	8	4
AGAP000725	188	211	212	173	219	256	218	232	233	191	267	259
AGAP000726	12	20	11	4	12	26	4	16	18	12	12	14
AGAP000727	230	329	276	214	356	281	208	385	268	266	437	323
AGAP000728	134	59	82	129	28	39	119	38	67	111	43	64
AGAP000729	0	0	0	0	0	0	0	0	0	0	0	0
AGAP000730	0	0	0	0	0	0	0	0	0	0	0	0
AGAP000731	1	3	4	2	5	4	0	0	0	3	2	2
AGAP000732	0	0	0	0	0	1	0	1	2	0	1	1
AGAP000733	1262	1199	1156	1043	802	926	1231	1030	1057	1203	1305	1179
AGAP000734	27	38	36	29	59	43	33	54	39	20	53	42
AGAP000735	1059	963	1007	887	714	911	1161	899	889	1004	1198	1051
AGAP000736	51	58	63	46	77	62	61	67	77	56	90	60
AGAP000737	283	322	289	239	282	331	266	319	289	235	381	323
AGAP000738	71	39	55	66	49	40	90	53	51	70	55	58
AGAP000739	9467	9683	9140	7023	8636	8258	10672	9646	9099	8141	10953	9131
AGAP000740	1	0	1	0	1	1	1	1	0	0	0	0
AGAP000741	0	0	0	0	0	0	1	0	0	0	0	0
AGAP000743	0	0	0	0	0	0	0	0	0	0	0	0
AGAP000744	0	0	0	0	0	0	0	0	1	0	0	0
AGAP000745	0	0	0	0	0	1	0	0	0	0	1	0
AGAP000747	214	185	198	183	158	162	245	213	169	199	239	232
AGAP000748	3	4	5	0	0	5	1	2	2	3	0	5
AGAP000749	0	0	0	0	0	0	0	0	0	0	1	0
AGAP000750	0	0	0	0	0	0	0	0	0	0	0	0
AGAP000751	172	101	121	139	54	84	158	79	100	155	87	99
AGAP000752	1431	1336	1271	1029	727	830	1450	1140	952	1169	1338	1089
AGAP000754	356	275	271	262	218	278	367	306	244	322	386	298
AGAP000755	0	2	5	2	4	1	2	6	5	6	3	3
AGAP000756	155	136	123	137	78	98	165	119	138	155	147	123
AGAP000757	94	98	111	80	52	87	147	102	94	91	101	78
AGAP000758	146	152	159	133	122	130	164	141	148	135	178	158
AGAP000759	197	149	163	207	90	141	263	147	146	187	135	167
AGAP000760	78	76	63	72	43	74	100	74	66	80	69	73
AGAP000761	150	142	149	113	115	129	170	168	147	130	173	145
AGAP000762	46	45	36	38	48	57	52	45	44	51	46	49
AGAP000763	263	242	222	228	190	231	277	223	251	255	298	266
AGAP000765	77	87	92	79	99	116	69	99	64	86	104	86
AGAP000767	625	543	555	581	549	588	660	614	538	651	735	590
AGAP000768	85	34	38	82	23	22	74	23	31	77	38	37
AGAP000769	734	388	489	726	284	349	771	374	436	773	423	425
AGAP000770	195	179	163	206	154	171	221	192	186	207	195	213
AGAP000771	95	77	77	81	63	75	102	85	91	102	90	107
AGAP000772	1	0	2	1	0	0	2	0	2	1	0	0
AGAP000773	0	0	0	1	0	0	0	2	0	0	0	0
AGAP000774	525	903	766	485	1285	1144	473	1129	874	541	1271	991
AGAP000776	1101	963	1002	990	1078	1149	968	895	930	1066	1192	997
AGAP000777	16	16	22	12	18	13	34	18	21	26	20	27
AGAP000778	29	38	44	27	39	51	37	47	42	47	53	39
AGAP000779	1439	885	984	1503	427	548	1461	754	715	1621	849	877
AGAP000780	258	201	226	202	144	191	240	182	175	220	219	235
AGAP000781	258	190	218	170	101	131	281	130	147	206	185	171
AGAP000782	75	68	66	56	26	29	87	46	71	78	64	42
AGAP000783	493	584	511	441	611	575	469	670	558	503	736	628
AGAP000784	1116	700	798	811	283	362	1103	428	515	889	455	524
AGAP000785	0	0	0	0	0	0	0	0	0	0	2	0
AGAP000786	1	1	7	1	3	2	4	6	3	1	1	2
AGAP000787	190	236	205	175	253	217	194	216	214	215	278	252
AGAP000788	0	0	0	0	0	0	0	0	0	0	0	0
AGAP000789	0	0	1	0	0	2	0	0	0	0	0	0
AGAP000790	263	534	346	164	224	200	253	435	374	236	485	355
AGAP000791	302	292	296	266	245	295	333	242	287	300	344	309
AGAP000792	622	644	598	621	427	576	621	571	607	669	651	613
AGAP000793	25	21	20	22	14	17	24	18	23	26	16	13
AGAP000794	1272	948	1032	946	659	699	1408	819	892	1123	1005	959
AGAP000795	0	1	0	0	0	0	0	0	2	0	0	1
AGAP000797	113	183	154	91	187	218	127	179	172	112	225	147
AGAP000798	0	0	0	0	0	0	0	0	1	0	0	0
AGAP000801	0	1	1	0	2	1	0	1	0	0	2	0
AGAP000803	0	3	0	1	1	1	0	0	0	0	0	0
AGAP000804	134	120	115	112	59	79	136	123	92	100	94	93
AGAP000805	0	0	2	0	2	0	0	2	3	0	2	1
AGAP000806	4	11	2	0	0	2	6	6	5	3	7	8
AGAP000807	274	226	228	243	134	165	299	209	224	272	230	246
AGAP000808	502	285	332	391	181	184	459	266	238	452	288	276
AGAP000809	194	208	221	159	128	153	242	233	206	202	239	212
AGAP000810	223	206	236	203	294	302	220	250	230	208	309	244
AGAP000812	633	668	708	663	545	590	684	633	599	717	757	597
AGAP000813	196	98	103	118	52	69	178	98	84	149	113	106
AGAP000814	55	66	82	59	76	92	78	78	76	72	78	83
AGAP000815	1918	1263	1548	1903	773	1089	2019	1078	1217	1997	1252	1442
AGAP000816	0	0	0	0	0	1	0	0	0	0	0	0
AGAP000817	0	0	0	0	0	0	0	0	0	0	0	0
AGAP000818	0	1	0	0	0	0	0	0	0	0	0	0
AGAP000819	0	0	0	0	0	0	0	0	0	0	0	0
AGAP000820	0	0	1	0	2	2	0	0	1	0	2	2
AGAP000821	0	0	0	0	0	0	0	0	0	0	0	0
AGAP000822	0	0	0	0	0	0	0	0	0	0	0	0
AGAP000823	567	529	486	496	309	385	627	434	492	544	502	496
AGAP000824	361	232	253	344	162	175	382	205	229	391	240	270
AGAP000825	271	248	313	248	194	260	278	340	268	260	317	295
AGAP000826	415	379	343	380	308	390	499	335	316	421	381	380
AGAP000829	476	557	569	395	684	766	480	647	619	456	796	668
AGAP000830	474	412	354	413	388	356	546	413	418	442	482	446
AGAP000831	305	291	305	247	195	228	348	262	272	318	280	305
AGAP000832	519	434	371	441	254	321	605	336	372	492	439	420
AGAP000833	0	2	0	0	0	0	0	0	0	0	0	0
AGAP000834	2	4	5	1	7	8	4	9	8	2	10	3
AGAP000835	0	0	0	0	0	0	0	0	0	0	0	0
AGAP000840	0	0	0	0	0	0	0	0	0	0	0	0
AGAP000841	314	329	331	341	314	307	334	323	316	354	415	320
AGAP000842	285	215	210	232	112	159	345	185	173	280	220	186
AGAP000843	160	159	141	141	94	128	156	122	118	126	139	139
AGAP000844	3	1	1	0	5	2	1	1	4	3	0	2
AGAP000847	558	708	597	512	496	467	563	706	592	576	821	565
AGAP000848	5	4	3	5	4	2	5	7	4	10	13	7
AGAP000849	716	820	802	562	541	636	802	739	697	619	872	732
AGAP000850	147	109	121	144	87	133	147	116	132	155	122	140
AGAP000851	1218	963	1131	839	733	858	1341	952	1062	1097	1044	1081
AGAP000852	831	763	842	691	671	734	849	814	808	762	958	812
AGAP000853	1	2	4	0	0	0	0	4	0	1	2	2
AGAP000854	0	2	0	0	3	0	0	0	1	0	0	1
AGAP000855	366	316	307	260	202	246	340	294	265	294	287	293
AGAP000856	182	197	156	153	116	120	232	150	165	202	161	174
AGAP000857	370	324	291	302	162	219	414	269	236	355	278	260
AGAP000858	0	0	0	0	0	2	0	0	0	0	0	1
AGAP000859	0	0	1	0	0	1	0	3	0	0	0	0
AGAP000861	398	369	362	297	371	349	410	434	393	326	458	453
AGAP000862	1292	999	957	988	412	510	1320	793	790	1167	877	952
AGAP000863	0	0	0	0	0	1	0	0	0	0	0	1
AGAP000864	351	267	284	281	244	288	307	265	299	261	349	310
AGAP000865	276	295	269	291	330	313	318	311	271	330	353	317
AGAP000868	2239	1607	1535	2036	1065	1073	2260	1317	1257	2202	1514	1396
AGAP000869	26	36	22	17	19	31	24	38	25	20	30	18
AGAP000870	440	511	501	451	533	518	431	531	454	442	651	541
AGAP000871	0	0	0	0	0	0	0	0	0	0	1	1
AGAP000874	0	0	0	0	0	0	0	0	0	0	1	0
AGAP000875	0	0	1	0	0	3	0	0	1	0	0	0
AGAP000876	0	2	0	0	0	2	0	1	0	0	0	1
AGAP000877	0	2	0	0	0	0	0	0	3	0	0	1
AGAP000878	0	0	0	0	0	0	0	0	0	0	0	0
AGAP000879	0	0	0	0	0	0	0	1	0	0	1	1
AGAP000880	256	241	220	220	125	184	299	231	182	256	288	244
AGAP000881	97	152	85	53	52	33	101	104	66	69	123	67
AGAP000882	66	87	74	75	54	69	91	90	80	65	99	85
AGAP000883	10854	11304	10662	7961	9645	9662	11246	11891	10132	9642	13569	10933
AGAP000884	196	238	237	169	217	235	239	256	224	207	246	252
AGAP000885	0	10	12	3	15	12	5	8	6	3	12	16
AGAP000886	285	313	274	251	209	238	304	296	274	251	316	294
AGAP000887	103	127	123	100	84	89	139	113	87	145	106	105
AGAP000888	80	89	78	60	43	45	117	74	84	73	95	89
AGAP000889	2196	1647	1983	1990	998	1525	2388	1501	1848	2187	1728	1908
AGAP000890	402	243	269	292	128	185	397	208	209	319	209	261
AGAP000891	556	578	605	495	494	549	637	523	571	568	637	628
AGAP000892	0	2	0	0	1	0	0	0	1	0	0	0
AGAP000893	1	7	5	2	16	11	1	9	11	1	13	9
AGAP000894	363	377	389	334	407	457	364	402	375	359	517	431
AGAP000896	56	46	57	40	39	53	72	63	58	45	72	62
AGAP000897	1662	1701	1795	1207	975	1081	1468	1334	1347	1261	1475	1482
AGAP000898	460	469	410	419	429	413	442	487	377	451	544	400
AGAP000899	0	0	1	0	2	4	0	0	1	0	0	2
AGAP000900	503	326	329	453	215	262	470	285	260	464	332	324
AGAP000901	1063	980	936	867	593	673	1026	838	734	1006	983	794
AGAP000903	55	73	75	66	41	68	74	65	56	74	66	61
AGAP000907	0	0	0	0	0	0	0	0	0	0	1	2
AGAP000908	271	283	253	199	235	278	324	273	306	263	321	303
AGAP000909	1262	1170	1158	1026	807	875	1223	1069	993	1163	1253	1147
AGAP000911	212	202	167	170	117	110	193	151	175	191	174	176
AGAP000912	165	86	118	134	96	129	155	110	104	114	102	110
AGAP000913	807	703	691	649	403	517	844	648	643	690	734	672
AGAP000915	0	1	0	0	4	2	0	1	1	0	1	0
AGAP000916	1	0	1	0	0	5	0	0	0	0	0	1
AGAP000917	0	0	0	0	0	3	0	0	0	0	0	1
AGAP000918	0	0	0	0	0	0	0	0	0	0	0	0
AGAP000919	0	0	0	0	0	0	0	0	0	0	0	0
AGAP000920	0	0	0	0	1	0	0	0	0	0	0	0
AGAP000921	0	0	1	0	1	0	1	0	1	0	0	0
AGAP000922	0	0	2	0	3	0	0	0	1	0	0	1
AGAP000923	273	239	246	250	190	240	276	226	231	229	296	249
AGAP000924	403	405	407	364	340	396	476	380	445	446	457	471
AGAP000926	298	270	316	220	327	325	293	346	313	322	387	312
AGAP000927	1955	1695	1753	1628	1008	1245	2083	1498	1537	1861	1674	1727
AGAP000928	57	39	45	42	30	48	42	43	60	37	58	37
AGAP000929	0	0	0	0	0	0	1	1	0	0	0	1
AGAP000930	1644	1016	1050	1546	533	597	1574	800	778	1764	953	940
AGAP000931	316	264	261	281	153	219	329	251	264	286	262	280
AGAP000932	1099	710	844	1100	472	559	1263	703	680	1282	719	804
AGAP000933	73	59	54	61	59	70	77	68	68	74	97	66
AGAP000934	116	134	107	98	93	123	117	131	118	101	129	152
AGAP000935	960	817	854	732	629	724	1057	767	774	832	906	870
AGAP000938	0	0	0	0	0	0	0	0	0	0	0	0
AGAP000939	87	88	85	81	84	82	94	101	111	87	96	96
AGAP000940	4	0	4	2	2	3	1	4	6	2	4	2
AGAP000941	242	148	192	211	91	91	238	115	129	234	124	138
AGAP000942	108	80	109	68	62	87	122	89	82	103	87	106
AGAP000943	1055	807	832	835	400	537	930	604	650	895	707	726
AGAP000944	44	11	25	27	9	19	60	13	25	32	21	25
AGAP000945	104	177	118	123	206	200	126	192	134	123	217	163
AGAP000946	66	61	55	56	42	49	71	59	52	59	64	58
AGAP000947	216	220	180	164	116	159	207	157	156	177	196	196
AGAP000948	367	262	283	284	189	228	369	245	291	285	281	279
AGAP000949	552	498	484	500	283	362	618	425	411	532	505	485
AGAP000950	303	224	275	247	149	154	331	170	211	261	212	248
AGAP000951	182	192	166	153	172	179	160	195	170	188	235	193
AGAP000952	6576	6712	6266	4892	6331	5972	7283	6838	6355	5602	7866	6418
AGAP000953	5834	5738	5409	4471	4339	4428	6135	5605	5132	5106	6483	5630
AGAP000954	642	639	610	550	404	445	640	539	524	619	656	512
AGAP000955	0	0	1	0	1	0	0	2	0	3	0	0
AGAP000957	0	0	0	0	0	1	0	1	2	0	2	0
AGAP000958	991	903	868	758	580	692	992	819	721	913	922	847
AGAP000960	252	330	320	227	266	356	281	344	326	244	390	344
AGAP000961	148	219	171	156	158	167	166	209	169	188	260	174
AGAP000962	0	0	0	0	0	0	0	0	0	0	0	0
AGAP000963	0	0	0	0	0	0	0	0	0	0	0	0
AGAP000964	291	246	228	230	79	130	353	175	221	273	229	211
AGAP000965	0	1	0	0	0	0	0	1	1	0	1	1
AGAP000966	0	0	3	0	0	0	2	1	0	1	0	2
AGAP000967	220	184	230	179	130	160	233	175	203	208	190	227
AGAP000968	92	121	118	59	46	58	73	67	53	86	72	70
AGAP000969	712	610	607	620	431	447	731	528	525	680	593	624
AGAP000970	3	1	4	1	7	6	0	10	5	3	4	8
AGAP000971	824	761	608	602	262	325	838	587	489	729	629	536
AGAP000973	109	95	101	96	60	71	133	79	93	122	112	98
AGAP000974	0	3	0	0	0	2	0	0	2	0	0	0
AGAP000975	209	166	198	211	100	122	263	143	187	242	164	187
AGAP000976	2	9	9	6	10	11	3	9	11	4	16	18
AGAP000977	145	98	122	109	48	67	179	71	96	157	79	107
AGAP000978	177	134	152	166	104	140	209	110	142	188	148	151
AGAP000979	60	67	55	71	39	64	75	63	66	69	59	60
AGAP000981	278	339	315	238	343	425	305	370	348	301	350	391
AGAP000982	177	159	152	154	159	151	139	155	128	138	190	146
AGAP000983	386	250	368	300	227	292	350	257	281	331	298	335
AGAP000984	0	2	0	1	2	0	0	1	1	0	2	1
AGAP000985	740	619	706	700	464	625	829	620	620	821	656	734
AGAP000986	0	0	2	0	8	0	10	2	5	6	4	4
AGAP000987	0	0	0	0	0	0	0	1	0	0	0	0
AGAP000988	0	0	0	0	0	0	0	1	0	0	0	0
AGAP000989	0	0	0	0	2	2	0	0	0	1	0	0
AGAP000990	2	2	0	0	2	5	0	1	3	1	2	2
AGAP000991	124	126	163	98	95	145	162	115	136	141	142	141
AGAP000992	13	19	19	12	50	38	7	30	14	19	32	26
AGAP000994	509	466	428	385	236	315	546	424	372	386	417	418
AGAP000995	250	204	258	219	140	185	250	181	214	257	235	237
AGAP000996	337	139	146	263	84	86	358	76	113	333	121	160
AGAP000997	209	225	268	165	150	180	257	254	246	181	246	244
AGAP000998	72	69	61	61	62	58	53	62	71	67	74	91
AGAP000999	220	162	169	225	58	99	203	142	138	248	133	149
AGAP001002	0	0	0	0	0	0	0	2	0	0	1	1
AGAP001004	53	53	40	57	54	49	58	46	47	66	63	49
AGAP001005	0	2	0	1	0	0	0	0	2	0	4	1
AGAP001006	0	0	0	0	0	0	0	0	0	0	0	0
AGAP001007	182	158	143	134	85	144	187	148	149	180	151	154
AGAP001008	0	0	0	0	0	0	0	0	0	0	1	0
AGAP001010	46	26	63	53	36	65	45	44	56	61	61	57
AGAP001011	777	612	782	687	469	796	821	647	848	705	725	890
AGAP001012	0	0	0	0	0	2	0	0	0	0	0	0
AGAP001013	0	0	0	0	0	0	0	1	0	0	0	0
AGAP001014	0	3	0	3	4	5	0	2	2	4	1	3
AGAP001015	798	451	591	823	306	341	799	367	428	882	434	523
AGAP001018	0	3	3	0	0	5	0	2	3	1	5	1
AGAP001019	235	214	182	193	236	218	234	230	224	201	274	280
AGAP001021	951	969	573	624	285	205	1108	700	439	823	808	474
AGAP001022	9	10	10	10	2	7	14	3	6	11	5	11
AGAP001023	1	1	1	1	0	0	0	1	0	0	1	0
AGAP001024	0	0	0	0	0	0	0	0	0	0	0	0
AGAP001025	248	133	193	227	73	104	241	107	130	253	154	159
AGAP001026	141	119	120	102	53	99	163	115	133	144	120	122
AGAP001027	66	59	63	54	72	73	69	61	57	53	86	66
AGAP001028	215	202	184	183	185	220	264	210	204	235	216	249
AGAP001029	524	659	668	472	943	823	556	821	767	533	940	682
AGAP001030	94	104	101	91	57	95	103	95	100	82	100	86
AGAP001031	344	326	345	279	203	256	349	281	256	282	356	307
AGAP001032	688	637	665	480	483	515	722	605	562	677	693	624
AGAP001033	0	0	0	0	0	1	0	0	0	0	0	0
AGAP001034	0	0	0	0	1	1	0	4	0	0	0	1
AGAP001035	312	273	279	281	298	346	289	278	292	267	341	330
AGAP001036	182	229	226	209	154	202	251	196	218	210	262	225
AGAP001037	699	584	717	645	326	465	834	502	530	697	580	613
AGAP001038	1	0	2	0	0	0	0	0	0	1	0	0
AGAP001039	0	0	1	0	0	1	0	0	0	0	1	0
AGAP001040	122	92	114	99	69	88	128	87	91	121	91	110
AGAP001041	443	315	327	305	188	250	452	249	297	405	297	313
AGAP001042	49	22	38	41	8	19	53	24	30	29	30	40
AGAP001043	1377	1173	1237	1328	782	990	1382	1087	1023	1503	1207	1124
AGAP001044	5	1	5	3	11	4	2	3	3	0	3	8
AGAP001045	404	320	328	329	146	197	410	269	249	358	311	290
AGAP001046	484	409	410	417	276	334	528	389	396	442	402	418
AGAP001047	4	9	6	1	4	5	10	5	9	4	5	1
AGAP001048	0	2	0	0	0	0	0	0	0	0	0	0
AGAP001050	0	0	0	0	0	0	0	0	0	0	0	0
AGAP001051	0	0	0	0	0	0	0	0	0	0	0	0
AGAP001052	0	0	0	0	0	0	0	0	2	0	0	0
AGAP001053	0	0	0	0	0	0	0	0	0	0	0	0
AGAP001056	897	609	674	752	315	397	935	563	633	795	554	667
AGAP001057	421	267	305	368	96	139	434	191	261	405	228	274
AGAP001058	164	78	110	148	42	65	192	75	103	148	78	91
AGAP001061	3	4	1	4	2	5	1	4	0	1	5	4
AGAP001064	1340	1109	1187	1010	533	703	1520	972	1097	1171	994	1010
AGAP001065	1479	1050	1209	1115	435	681	1450	796	1004	1202	857	956
AGAP001067	0	0	2	0	0	1	0	0	4	2	2	1
AGAP001068	531	329	408	348	245	328	573	348	462	432	371	441
AGAP001069	1221	1135	1075	1035	455	582	1401	921	1108	1149	1067	937
AGAP001070	308	241	309	276	94	162	386	211	311	354	261	311
AGAP001072	10	3	1	1	3	5	7	4	5	4	7	1
AGAP001073	504	427	463	364	173	303	537	396	446	514	424	483
AGAP001076	0	0	0	0	0	1	0	0	0	0	0	0
AGAP001078	0	0	0	0	0	0	1	0	0	0	0	1
AGAP001079	0	0	0	0	0	0	0	0	0	0	0	0
AGAP001081	185	159	178	195	135	164	202	167	158	218	211	156
AGAP001082	3794	3270	3475	3282	1393	2264	4211	2946	3283	3585	3033	3107
AGAP001083	288	328	296	244	202	260	362	331	332	294	348	332
AGAP001084	0	1	1	0	1	1	0	0	0	0	1	0
AGAP001085	0	0	1	0	1	4	0	1	0	1	3	2
AGAP001087	0	0	0	0	0	0	1	0	0	0	0	0
AGAP001088	0	2	1	1	1	1	0	0	4	1	0	1
AGAP001089	14	12	25	9	6	14	23	14	24	19	21	21
AGAP001090	485	581	654	488	268	447	549	584	595	590	650	665
AGAP001091	360	339	337	352	165	239	379	301	286	351	324	332
AGAP001092	2	3	3	0	1	5	0	2	7	0	3	2
AGAP001093	0	4	10	0	3	8	0	10	11	0	8	5
AGAP001094	0	0	0	0	1	1	0	0	0	0	0	0
AGAP001096	0	0	0	0	0	0	0	0	0	0	0	0
AGAP001097	0	0	0	0	0	1	0	0	0	0	0	0
AGAP001098	2	0	0	0	0	0	0	0	2	4	0	0
AGAP001099	1531	1204	1250	1435	460	744	1825	1174	1206	1804	1348	1294
AGAP001100	1	0	0	1	0	0	0	0	0	0	1	1
AGAP001101	2	8	10	5	4	5	5	7	10	3	12	5
AGAP001102	709	609	690	691	275	443	822	565	637	817	714	714
AGAP001103	1655	1262	1358	1327	746	1066	1687	1152	1359	1459	1294	1356
AGAP001104	1270	749	873	1050	307	463	1315	648	809	1223	688	844
AGAP001105	0	0	0	0	0	0	0	0	0	0	0	0
AGAP001106	0	2	2	0	2	1	0	0	0	0	0	0
AGAP001107	634	436	502	513	183	334	658	422	471	612	440	483
AGAP001108	668	440	496	511	199	277	657	385	464	546	391	426
AGAP001109	618	460	481	543	216	305	623	419	449	575	440	452
AGAP001110	417	332	362	343	152	253	417	308	331	416	338	335
AGAP001111	333	353	299	284	144	160	376	259	273	317	305	271
AGAP001112	0	0	1	0	2	1	0	0	0	0	0	1
AGAP001113	0	0	0	0	1	2	0	1	0	0	1	0
AGAP001114	0	0	0	0	0	0	0	1	0	0	0	0
AGAP001115	0	0	0	0	0	0	0	0	0	0	0	0
AGAP001116	0	0	0	0	0	0	0	0	0	0	1	0
AGAP001117	0	0	0	0	0	1	0	0	0	0	2	1
AGAP001118	0	0	0	0	0	1	1	0	0	0	0	0
AGAP001119	0	0	0	0	0	0	0	0	0	0	0	0
AGAP001120	0	0	0	0	0	0	0	0	0	0	0	0
AGAP001121	0	0	0	0	0	1	0	0	0	0	0	0
AGAP001122	0	0	0	0	0	1	0	0	1	1	0	0
AGAP001123	1	0	0	0	0	0	0	0	0	0	1	0
AGAP001124	0	0	0	0	0	0	0	1	1	0	2	1
AGAP001125	0	0	0	0	0	0	0	0	0	0	0	0
AGAP001126	0	2	1	1	0	0	0	2	0	0	0	0
AGAP001127	0	0	0	0	0	0	0	0	1	0	2	0
AGAP001129	0	0	0	0	0	0	0	0	0	0	0	0
AGAP001130	268	297	283	261	157	234	278	283	267	267	314	303
AGAP001132	70	56	63	57	22	42	66	41	34	47	61	58
AGAP001133	437	398	387	375	257	314	430	394	361	398	363	388
AGAP001134	520	375	429	406	261	286	527	329	322	445	410	354
AGAP001135	927	534	612	662	298	373	912	458	499	851	500	581
AGAP001136	541	395	440	433	209	285	595	359	403	459	384	417
AGAP001137	12	15	19	14	14	4	15	11	19	11	15	7
AGAP001138	2933	2022	2346	2153	1123	1615	3285	1890	2102	2498	1973	2217
AGAP001139	244	144	169	212	74	100	263	98	131	200	136	141
AGAP001140	1063	810	792	930	443	584	1092	709	716	1149	835	803
AGAP001141	430	359	319	352	216	253	486	282	295	411	305	316
AGAP001143	527	499	493	462	347	396	523	449	459	501	538	479
AGAP001144	247	215	185	203	144	156	217	201	215	218	195	223
AGAP001145	234	160	165	126	98	103	239	141	156	201	163	171
AGAP001146	248	189	202	222	90	113	261	132	130	208	168	183
AGAP001147	1	4	2	3	0	1	3	1	0	3	0	0
AGAP001148	295	196	182	201	110	122	261	159	167	265	178	157
AGAP001149	147	83	116	110	58	71	164	78	105	102	88	104
AGAP001150	253	185	175	181	101	129	232	122	129	212	159	187
AGAP001151	5962	4868	4983	4935	3008	3778	6486	4671	4674	5504	5054	5057
AGAP001152	207	168	193	156	77	100	196	131	144	165	166	164
AGAP001153	265	179	238	203	84	112	279	161	175	236	167	172
AGAP001154	209	160	187	172	98	122	241	131	143	188	156	147
AGAP001156	113	96	88	87	66	78	102	84	74	96	106	97
AGAP001157	3995	4155	3935	4050	2865	3450	3575	3664	3454	4094	4333	3824
AGAP001158	70	53	82	51	33	49	100	55	66	77	61	79
AGAP001159	91	90	96	88	57	54	114	93	91	96	92	85
AGAP001160	0	0	6	0	0	12	0	0	10	0	2	5
AGAP001161	0	0	0	0	0	0	0	0	2	0	0	0
AGAP001162	0	0	0	2	2	2	0	0	2	0	3	0
AGAP001165	22	20	23	19	25	20	16	27	27	28	33	29
AGAP001166	78	56	69	70	26	44	93	51	57	91	54	65
AGAP001167	112	82	96	127	62	74	148	79	100	139	106	94
AGAP001168	224	291	269	234	237	279	243	242	240	256	309	281
AGAP001169	0	0	4	0	0	0	0	0	6	0	2	2
AGAP001170	0	2	0	0	0	2	0	0	3	0	2	0
AGAP001171	22	24	29	21	20	25	25	26	27	25	21	25
AGAP001172	10	24	13	24	31	19	14	16	18	13	21	19
AGAP001173	33	46	40	38	42	23	38	49	38	35	47	37
AGAP001174	924	572	695	567	213	288	923	461	498	756	512	502
AGAP001175	0	2	1	1	8	0	0	2	4	0	6	3
AGAP001176	1	2	1	0	0	1	0	0	0	2	0	0
AGAP001177	255	140	169	210	44	54	325	102	118	238	122	111
AGAP001179	422	325	325	370	173	263	456	272	301	414	303	355
AGAP001181	0	0	0	0	0	0	0	0	0	0	0	0
AGAP001182	0	0	0	0	0	0	0	0	0	0	0	0
AGAP001183	0	0	0	0	0	0	0	0	0	0	0	0
AGAP001184	0	0	0	0	0	0	0	0	0	0	0	0
AGAP001185	0	1	0	0	0	1	0	0	0	0	0	0
AGAP001187	830	540	510	866	403	400	843	493	447	917	570	528
AGAP001189	0	0	1	0	0	1	0	0	3	0	0	0
AGAP001190	0	0	0	0	0	0	0	0	0	0	0	0
AGAP001191	0	0	0	0	0	0	0	0	0	0	0	0
AGAP001192	0	0	0	0	0	0	0	0	0	0	0	0
AGAP001193	0	0	0	0	0	0	0	0	0	0	0	0
AGAP001194	3	1	1	2	2	2	1	4	0	3	2	5
AGAP001195	370	297	274	368	192	235	430	274	253	316	290	258
AGAP001196	36	24	24	34	17	31	28	24	35	31	36	33
AGAP001197	2	7	10	5	6	12	4	10	6	5	11	4
AGAP001198	0	5	0	0	0	0	1	0	2	1	0	1
AGAP001199	1	0	0	0	2	0	0	0	1	2	0	0
AGAP001200	254	151	231	180	98	130	253	154	177	225	152	190
AGAP001201	0	0	0	0	0	0	0	0	1	0	0	0
AGAP001202	10	7	9	4	7	4	7	7	4	10	11	5
AGAP001203	0	0	0	0	0	0	0	0	0	0	0	0
AGAP001205	0	0	1	0	1	0	0	0	0	0	1	0
AGAP001206	0	0	0	0	0	0	0	0	0	0	0	0
AGAP001207	271	147	179	223	88	108	347	137	179	243	154	183
AGAP001208	457	401	422	427	237	289	531	339	387	499	383	405
AGAP001209	938	580	581	841	373	379	828	452	468	894	547	493
AGAP001211	759	709	729	684	502	595	784	653	729	769	798	716
AGAP001212	389	61	190	346	26	98	420	53	146	368	37	168
AGAP001213	77	21	59	83	35	63	84	33	70	86	47	68
AGAP001214	229	231	218	197	189	177	245	199	231	198	252	216
AGAP001215	10	21	14	14	19	26	13	26	23	14	19	20
AGAP001217	197	188	180	165	113	140	194	188	180	177	197	180
AGAP001218	3	1	5	1	3	4	4	2	2	2	0	1
AGAP001219	72	44	50	56	15	28	83	18	33	74	34	32
AGAP001220	70	58	50	60	36	51	61	60	57	75	87	73
AGAP001222	154	106	119	126	62	84	152	98	98	141	116	115
AGAP001223	122	113	111	108	53	71	143	84	89	124	93	118
AGAP001224	152	142	162	168	79	93	203	118	123	176	117	107
AGAP001225	60	81	85	65	78	78	53	86	72	63	73	75
AGAP001226	28	17	27	21	14	13	19	18	21	26	15	20
AGAP001227	150	136	115	135	98	98	161	111	113	131	170	135
AGAP001228	252	143	168	159	107	122	262	142	158	197	164	190
AGAP001229	877	754	787	623	456	527	698	653	636	662	736	645
AGAP001230	1	1	0	0	4	2	0	2	3	0	0	3
AGAP001231	43	63	47	37	40	51	58	48	41	43	55	51
AGAP001232	331	454	422	296	356	429	343	481	410	329	538	430
AGAP001233	129	79	103	113	58	69	143	87	99	127	84	110
AGAP001234	340	383	382	330	329	387	385	405	379	348	473	400
AGAP001235	61	58	45	56	51	44	62	68	71	54	67	52
AGAP001236	0	9	6	1	4	6	3	5	2	1	6	5
AGAP001237	117	82	101	106	44	59	127	72	97	101	75	92
AGAP001238	0	0	0	2	0	1	0	2	0	0	1	0
AGAP001239	0	2	0	0	2	0	0	2	1	0	0	0
AGAP001240	0	0	0	0	0	0	1	0	0	0	0	0
AGAP001241	0	0	0	0	0	0	0	0	0	0	0	0
AGAP001242	13	15	8	9	1	1	33	6	1	15	7	5
AGAP001243	9	3	7	4	0	1	12	0	6	7	0	2
AGAP001244	0	1	0	0	1	0	0	0	0	0	0	0
AGAP001245	0	0	0	0	0	1	0	0	1	0	0	0
AGAP001246	0	0	0	0	0	0	0	0	0	0	0	0
AGAP001247	0	1	0	0	1	0	0	2	0	0	0	0
AGAP001248	1	1	2	1	3	1	3	4	1	3	3	0
AGAP001249	2	0	0	0	0	0	0	0	1	0	0	0
AGAP001250	3	0	0	2	0	1	3	0	0	0	0	1
AGAP001251	54	72	44	22	17	12	45	30	23	25	29	19
AGAP001252	2	12	7	4	8	5	2	3	5	4	8	3
AGAP001253	132	141	132	111	88	122	122	123	114	119	126	103
AGAP001255	524	549	489	471	456	463	501	533	439	524	570	537
AGAP001256	636	511	477	613	258	332	812	421	429	700	490	500
AGAP001257	981	625	677	690	207	286	1043	406	449	805	456	526
AGAP001258	23	20	22	24	13	21	31	22	17	26	29	33
AGAP001259	0	1	1	0	0	0	0	0	1	0	1	0
AGAP001261	273	189	218	231	72	126	311	190	191	256	195	201
AGAP001264	494	402	359	420	205	278	534	298	323	471	384	346
AGAP001265	4	4	2	3	1	0	1	3	2	0	3	3
AGAP001267	2093	1533	1622	1715	864	1165	2283	1369	1443	2040	1520	1504
AGAP001268	118	105	120	99	86	91	112	98	107	112	107	120
AGAP001269	116	109	120	117	102	105	106	97	109	100	149	129
AGAP001270	65	63	45	53	24	32	68	37	40	65	53	39
AGAP001271	656	665	607	622	717	672	702	733	598	640	824	681
AGAP001272	300	73	112	245	78	80	328	84	66	292	94	104
AGAP001273	1110	901	1000	933	579	687	980	741	699	948	825	786
AGAP001274	5509	5270	4910	4321	5063	4786	5554	5017	4493	4749	6175	4737
AGAP001275	0	0	0	1	4	0	0	8	0	0	2	1
AGAP001276	77	68	54	59	46	50	68	42	49	57	48	46
AGAP001277	103	73	68	80	47	71	89	60	63	80	75	93
AGAP001278	298	223	245	318	162	159	277	189	218	292	250	231
AGAP001279	144	131	108	136	81	103	146	104	98	132	127	113
AGAP001281	7	10	5	11	2	3	10	6	3	9	10	3
AGAP001283	9	19	5	10	2	4	11	10	3	4	9	7
AGAP001284	2	3	3	0	0	1	1	2	2	0	4	4
AGAP001285	401	359	375	300	208	288	380	345	353	301	361	404
AGAP001286	110	97	103	113	57	80	115	86	84	110	122	101
AGAP001287	615	597	523	522	486	488	641	605	489	629	663	578
AGAP001290	429	333	367	424	274	317	413	327	279	394	399	407
AGAP001291	0	0	2	0	0	1	0	0	0	0	1	3
AGAP001292	91	87	74	82	51	58	82	65	54	69	74	75
AGAP001293	0	0	0	0	3	1	0	0	0	0	2	1
AGAP001294	2	0	2	0	0	0	0	2	0	1	0	0
AGAP001296	1065	1096	1097	1106	918	998	1006	1048	978	1092	1206	1155
AGAP001297	126	107	125	89	84	92	142	101	113	103	109	116
AGAP001298	881	947	901	773	797	789	938	952	823	914	1118	999
AGAP001299	248	303	267	261	150	172	327	220	220	289	267	238
AGAP001300	353	308	308	262	154	211	410	292	279	304	294	315
AGAP001301	2	1	2	0	5	0	0	1	0	0	1	0
AGAP001302	347	246	255	299	149	186	409	227	209	351	262	274
AGAP001303	0	3	0	0	0	0	1	0	1	2	0	1
AGAP001306	449	347	376	363	204	255	509	330	307	372	361	344
AGAP001307	249	229	229	205	161	212	276	204	251	236	245	241
AGAP001308	0	0	0	0	1	1	0	0	0	0	0	1
AGAP001309	0	0	0	0	0	0	0	0	1	0	0	0
AGAP001310	256	205	213	216	119	155	278	171	206	240	205	214
AGAP001311	186	129	165	179	86	123	236	137	167	188	130	152
AGAP001312	1493	1270	1352	1190	919	1081	1528	1162	1188	1349	1354	1311
AGAP001313	826	454	511	510	182	240	763	274	349	608	270	387
AGAP001314	168	142	129	146	89	78	165	107	105	150	137	126
AGAP001315	748	623	624	651	399	482	672	576	531	743	642	588
AGAP001316	0	2	1	2	6	7	0	4	3	0	3	0
AGAP001318	300	315	296	227	227	286	330	323	300	310	349	319
AGAP001319	39	41	29	28	17	27	36	34	37	33	36	34
AGAP001320	504	476	479	464	417	478	468	496	480	482	575	529
AGAP001321	652	402	420	438	163	226	634	302	343	541	345	361
AGAP001322	167	168	178	173	132	158	177	158	155	164	159	191
AGAP001323	2	1	5	2	6	1	3	4	4	1	4	3
AGAP001324	337	412	382	236	243	250	245	224	210	213	302	219
AGAP001325	1752	1383	1415	1386	866	1107	1750	1199	1120	1487	1373	1233
AGAP001326	120	71	91	95	48	62	144	72	61	117	73	69
AGAP001328	202	271	268	196	219	202	235	254	243	208	266	247
AGAP001329	0	0	0	0	3	2	0	0	0	0	3	0
AGAP001330	127	116	106	143	94	130	117	103	108	141	125	156
AGAP001331	0	1	0	0	0	0	0	0	0	1	0	0
AGAP001332	2	7	10	4	9	10	3	9	9	4	15	8
AGAP001333	7	17	9	7	20	21	8	17	11	5	24	12
AGAP001334	113	65	80	90	47	59	102	87	63	97	67	73
AGAP001335	1461	1143	1128	1147	787	886	1176	963	966	1136	1066	1057
AGAP001336	0	3	1	0	2	1	0	2	1	0	2	2
AGAP001337	0	13	4	2	19	14	0	16	10	0	22	6
AGAP001338	125	83	95	82	69	107	112	76	89	126	106	96
AGAP001339	84	63	76	101	52	62	78	61	57	81	80	62
AGAP001340	49	42	48	42	17	27	44	31	30	51	41	31
AGAP001341	721	464	532	531	286	345	720	417	495	693	490	562
AGAP001342	82	59	76	64	45	62	105	54	82	75	77	97
AGAP001343	0	0	0	0	0	0	0	2	0	0	3	0
AGAP001344	0	0	0	0	1	0	0	0	0	0	0	0
AGAP001345	0	0	0	0	0	0	0	1	0	0	1	0
AGAP001346	0	1	0	0	1	0	0	0	0	0	0	0
AGAP001347	46	42	29	30	21	27	47	32	34	34	33	49
AGAP001348	0	0	0	0	1	0	0	0	0	0	0	0
AGAP001349	102	87	66	69	28	63	101	59	56	76	66	77
AGAP001352	0	0	0	0	0	0	0	0	0	0	0	0
AGAP001353	0	0	0	0	0	0	0	0	0	0	0	0
AGAP001354	0	0	0	0	0	0	0	0	1	0	0	0
AGAP001355	0	2	0	0	0	0	0	0	0	0	0	0
AGAP001356	3	4	5	7	7	5	7	11	8	9	7	5
AGAP001357	98	65	86	85	66	67	85	61	73	81	82	80
AGAP001358	132	105	110	161	77	86	170	112	77	191	118	104
AGAP001360	4	4	6	3	2	5	2	1	3	7	0	3
AGAP001361	152	129	107	115	89	80	158	95	94	134	112	89
AGAP001362	200	210	190	163	147	145	203	156	139	156	222	190
AGAP001363	101	82	89	76	68	66	110	86	77	92	88	87
AGAP001364	76	69	81	45	49	57	82	52	63	67	52	83
AGAP001365	0	3	4	0	2	5	0	6	6	0	11	7
AGAP001366	0	16	15	1	6	8	1	13	10	0	20	11
AGAP001367	1292	774	799	1094	185	259	1285	488	479	1295	540	558
AGAP001368	334	253	225	301	157	166	358	221	209	321	261	257
AGAP001369	56	25	42	51	21	30	50	21	42	41	25	48
AGAP001370	30	39	34	57	32	39	45	39	30	36	38	46
AGAP001371	53	62	64	32	42	55	59	64	58	49	57	50
AGAP001372	3489	1899	2070	2961	567	913	3185	1214	1395	3159	1345	1519
AGAP001373	150	158	167	155	144	153	163	179	138	176	188	154
AGAP001374	2	4	0	0	0	6	2	6	2	1	1	0
AGAP001375	15	52	44	11	31	45	18	60	55	20	50	38
AGAP001376	1	110	100	1	32	40	0	117	109	0	80	94
AGAP001377	2382	1214	1881	1930	427	938	2526	1035	1642	2203	966	1709
AGAP001379	7	23	22	8	32	25	6	38	27	7	31	32
AGAP001380	475	304	338	364	169	206	473	260	298	415	293	297
AGAP001381	12966	7792	7519	10721	2160	2547	12171	5170	4825	12433	5860	5766
AGAP001382	6	14	12	0	18	11	7	18	15	3	25	17
AGAP001384	175	219	212	205	212	201	180	207	188	188	235	206
AGAP001386	654	782	767	678	722	763	659	756	678	747	888	786
AGAP001387	3113	1731	1932	2512	888	1121	3812	1423	1604	2843	1533	1806
AGAP001388	0	0	1	0	0	0	0	1	0	0	1	0
AGAP001389	0	0	0	0	0	0	1	1	0	0	0	0
AGAP001390	0	3	1	0	1	0	0	4	0	1	2	0
AGAP001391	128	99	119	109	67	70	148	108	103	140	96	110
AGAP001392	25	27	20	19	21	18	25	28	17	23	29	25
AGAP001393	92	62	71	65	34	59	94	58	70	75	66	76
AGAP001394	280	302	337	276	287	351	309	376	355	265	407	350
AGAP001395	0	6	4	1	3	2	0	0	4	0	1	5
AGAP001396	263	222	229	233	100	156	274	190	150	230	198	224
AGAP001397	19	24	12	16	12	23	26	27	13	25	24	21
AGAP001398	6	18	9	13	16	15	14	22	12	15	22	12
AGAP001399	1055	913	880	952	550	713	1091	865	823	1039	960	897
AGAP001400	66	51	67	60	53	51	72	64	59	65	53	62
AGAP001401	190	186	189	153	166	193	229	185	177	174	234	183
AGAP001402	368	234	252	277	135	194	364	200	175	300	232	221
AGAP001403	80	81	77	61	51	49	89	69	65	65	77	73
AGAP001404	110	119	122	104	85	72	144	89	90	137	100	90
AGAP001405	93	66	66	62	38	31	65	55	49	74	47	60
AGAP001406	153	117	116	116	51	71	148	99	104	134	107	106
AGAP001407	1352	1164	1199	1134	789	1000	1544	1073	1096	1218	1235	1263
AGAP001408	7361	6764	6715	5572	6711	6150	8320	7309	6350	6181	8119	6582
AGAP001409	0	0	0	0	0	0	0	0	0	0	0	0
AGAP001410	3	3	1	1	1	4	2	5	0	2	3	5
AGAP001411	664	413	418	549	135	195	734	276	266	692	293	295
AGAP001412	0	0	0	0	2	0	0	1	0	0	0	2
AGAP001413	0	0	0	0	0	1	1	0	0	0	0	0
AGAP001414	204	147	147	163	64	124	218	132	139	188	150	145
AGAP001415	0	4	7	0	4	4	0	5	4	0	0	4
AGAP001416	0	0	0	0	0	0	0	0	0	0	0	0
AGAP001417	414	287	320	329	138	184	429	253	272	376	282	259
AGAP001418	250	98	138	179	88	100	261	112	133	217	128	138
AGAP001419	469	448	508	419	229	354	488	467	438	515	455	495
AGAP001420	3058	1629	2111	1864	601	942	3202	1233	1607	2373	1372	1686
AGAP001421	1553	1306	1410	1262	1029	1240	1714	1228	1312	1409	1447	1464
AGAP001422	19	34	18	18	21	13	22	32	24	25	28	28
AGAP001423	1333	640	821	1134	441	579	1607	606	660	1411	635	741
AGAP001424	5607	2188	2826	3831	746	1050	4353	1212	1431	4152	1507	1816
AGAP001425	0	0	0	0	4	0	0	0	0	2	1	0
AGAP001426	52	41	22	35	18	21	48	24	25	44	31	26
AGAP001427	256	293	261	202	328	290	230	335	249	258	352	294
AGAP001428	116	72	74	99	64	64	102	73	78	84	94	91
AGAP001429	35	37	34	30	32	29	43	42	36	31	49	44
AGAP001430	50	68	69	53	61	64	66	58	63	64	67	62
AGAP001432	96	39	64	85	31	43	118	40	52	107	64	55
AGAP001433	0	2	1	0	11	4	0	3	5	0	3	5
AGAP001434	0	1	0	0	0	0	0	0	2	0	0	1
AGAP001435	20	47	52	39	47	43	25	47	40	32	71	44
AGAP001438	514	567	624	458	429	498	564	581	605	535	664	645
AGAP001439	0	0	0	0	0	0	0	0	0	0	0	0
AGAP001440	1762	1418	1403	1490	846	1089	1703	1184	1312	1622	1424	1369
AGAP001441	50	41	48	46	48	69	42	62	52	47	73	60
AGAP001442	91	56	71	73	51	47	114	66	72	98	50	86
AGAP001443	0	1	0	0	3	0	0	3	0	0	6	2
AGAP001444	333	185	213	251	149	152	243	165	161	292	164	205
AGAP001445	0	2	1	1	2	2	0	2	0	0	0	0
AGAP001446	334	310	265	278	231	276	318	268	264	349	311	246
AGAP001447	328	296	285	295	155	214	373	252	254	321	315	279
AGAP001448	0	0	2	0	1	0	0	0	0	0	0	0
AGAP001449	2	47	19	5	24	16	12	39	16	14	41	25
AGAP001450	128	102	109	100	98	87	116	96	89	94	123	126
AGAP001451	256	274	266	216	339	283	261	283	248	277	337	299
AGAP001452	291	272	248	247	245	243	267	294	242	222	309	255
AGAP001453	52	30	29	31	44	29	46	32	36	50	38	37
AGAP001454	60	42	37	44	22	35	80	47	39	39	49	54
AGAP001455	396	392	327	384	355	350	396	389	362	418	486	419
AGAP001458	73	56	43	69	31	34	75	43	50	61	53	55
AGAP001459	7066	6342	6055	5180	4620	4722	8188	6148	5617	6091	6852	5877
AGAP001460	716	584	530	609	407	398	722	519	459	697	589	502
AGAP001461	104	84	91	91	73	86	110	81	98	95	112	92
AGAP001462	128	86	101	95	72	95	105	75	99	122	93	101
AGAP001463	71	67	81	48	58	82	63	73	54	44	89	67
AGAP001464	664	615	580	588	345	336	589	487	396	606	521	446
AGAP001468	380	394	306	331	154	113	405	253	218	381	259	232
AGAP001469	379	292	270	345	344	296	383	332	291	375	394	375
AGAP001470	223	256	118	152	68	44	261	129	79	180	150	109
AGAP001471	126	138	126	108	122	115	156	136	124	125	160	138
AGAP001472	134	157	156	150	139	118	163	148	144	163	204	178
AGAP001473	0	7	3	3	1	2	0	8	0	0	5	5
AGAP001474	0	0	1	0	0	0	0	0	0	0	1	1
AGAP001475	378	361	363	363	289	311	368	363	288	376	397	372
AGAP001476	167	149	128	124	62	56	154	145	127	147	124	123
AGAP001477	0	2	4	0	0	0	2	2	0	2	6	2
AGAP001478	16	38	29	14	41	31	23	37	40	17	34	35
AGAP001480	329	351	311	310	312	317	311	359	302	296	391	340
AGAP001481	119	156	159	100	135	124	141	165	151	126	175	182
AGAP001482	371	361	373	342	443	486	361	384	358	354	491	409
AGAP001483	1	3	2	7	6	4	5	8	7	4	2	3
AGAP001484	252	221	237	230	117	154	298	207	199	246	197	218
AGAP001485	0	2	1	0	3	1	0	3	1	0	1	1
AGAP001486	0	2	0	0	0	2	0	0	0	0	0	1
AGAP001487	1	1	3	0	1	1	0	1	0	0	1	4
AGAP001488	1163	989	987	1166	755	948	1157	978	907	1129	1095	965
AGAP001490	373	296	337	326	209	298	396	331	321	368	376	348
AGAP001491	165	149	152	120	117	143	175	142	148	118	149	161
AGAP001492	191	133	136	147	67	75	156	110	121	170	125	115
AGAP001493	0	1	0	0	0	0	0	0	0	0	2	0
AGAP001495	0	0	0	0	0	0	0	0	0	0	0	0
AGAP001496	338	224	239	269	139	138	297	194	186	310	207	238
AGAP001497	671	437	540	637	270	398	702	398	476	699	412	585
AGAP001498	0	4	1	0	7	0	0	4	3	0	4	3
AGAP001499	153	116	99	113	30	54	175	97	71	150	88	100
AGAP001500	140	142	131	118	124	102	168	142	135	184	152	148
AGAP001501	407	194	254	240	69	114	475	136	195	321	175	213
AGAP001502	2670	2640	2317	1693	1173	1387	2198	1801	1616	1758	2124	1749
AGAP001503	64	28	31	60	9	19	47	21	29	51	11	35
AGAP001504	3	4	2	4	4	3	3	5	4	5	5	1
AGAP001505	254	161	163	177	57	98	289	105	170	193	119	154
AGAP001506	0	3	1	0	1	0	0	4	1	0	3	1
AGAP001507	1615	1682	933	1037	314	347	1630	936	616	1444	1147	723
AGAP001508	0	11	6	0	2	0	2	7	5	4	2	2
AGAP001509	0	1	0	0	2	0	0	0	0	0	2	0
AGAP001510	0	3	11	0	3	0	0	9	2	1	4	2
AGAP001511	0	1	0	0	0	0	0	0	3	0	1	0
AGAP001512	511	453	456	401	260	286	530	372	368	436	447	366
AGAP001513	64	63	57	77	57	45	78	70	66	77	63	49
AGAP001514	275	196	240	219	186	202	286	202	220	279	274	249
AGAP001515	9	6	8	12	1	4	22	17	5	23	7	17
AGAP001518	780	722	696	744	641	719	795	709	697	779	919	802
AGAP001519	472	404	382	432	291	331	434	393	372	449	409	405
AGAP001520	28	95	48	30	89	50	42	87	77	29	119	55
AGAP001521	159	140	157	135	108	136	156	136	114	190	140	151
AGAP001522	215	110	150	192	30	57	247	73	94	258	72	98
AGAP001523	395	357	407	375	202	259	401	339	307	415	395	383
AGAP001524	14	9	11	7	12	17	14	13	11	14	11	14
AGAP001525	104	57	80	67	42	64	105	77	78	95	80	68
AGAP001526	429	327	363	356	195	237	450	290	328	414	314	328
AGAP001527	662	714	625	595	533	688	581	602	588	567	719	685
AGAP001528	20	24	23	19	17	34	16	21	37	18	18	22
AGAP001529	356	204	279	271	121	140	387	230	205	386	250	246
AGAP001530	2	11	6	4	3	6	1	11	3	3	6	6
AGAP001531	0	1	0	0	1	0	0	0	0	0	2	0
AGAP001533	261	212	238	228	171	174	270	203	199	232	218	197
AGAP001534	0	0	0	1	3	0	0	2	1	0	1	0
AGAP001535	403	526	473	418	561	484	464	554	442	462	586	455
AGAP001536	97	35	49	77	29	22	113	62	54	96	36	45
AGAP001537	77	68	76	58	63	81	94	100	67	74	87	66
AGAP001538	207	195	210	200	119	168	222	157	175	197	203	164
AGAP001539	44	30	33	43	15	23	58	26	25	33	24	35
AGAP001543	0	0	0	0	0	1	0	0	0	0	0	0
AGAP001544	1	5	3	0	1	3	0	4	5	1	5	4
AGAP001545	1301	1291	1201	1003	1057	1036	1472	1342	1222	1125	1517	1273
AGAP001546	0	0	1	1	0	0	1	0	0	1	0	3
AGAP001547	0	0	0	0	0	0	0	0	0	0	0	0
AGAP001548	1548	1300	1211	1275	600	708	1379	956	1005	1192	1090	1020
AGAP001549	377	285	271	309	226	214	368	282	264	321	294	289
AGAP001550	4	31	13	0	49	32	7	41	31	8	60	19
AGAP001551	149	150	142	87	80	127	137	123	125	136	130	139
AGAP001552	15	40	26	16	24	35	19	57	35	20	50	35
AGAP001553	3	2	1	4	4	3	6	1	7	9	3	5
AGAP001554	17	49	25	17	45	32	25	70	26	21	60	33
AGAP001555	49	46	56	47	41	47	64	49	38	53	66	42
AGAP001556	0	0	0	0	0	0	0	1	0	0	0	0
AGAP001557	28	45	30	29	42	48	22	54	41	29	48	23
AGAP001558	0	1	0	1	1	1	1	0	2	1	0	0
AGAP001559	254	278	244	211	187	214	256	272	229	253	330	258
AGAP001560	0	0	0	0	2	1	0	0	0	0	0	0
AGAP001561	0	1	1	0	0	3	0	3	1	0	2	3
AGAP001562	7	11	23	13	9	15	11	14	22	13	20	21
AGAP001563	255	102	226	228	120	165	284	113	182	236	137	194
AGAP001564	667	828	759	731	937	802	655	842	700	740	1024	814
AGAP001565	112	71	91	110	59	83	148	61	74	124	93	84
AGAP001566	0	3	2	0	6	2	1	5	3	2	4	6
AGAP001567	0	0	0	0	0	0	0	0	0	0	0	0
AGAP001568	9	8	8	6	8	8	3	12	5	0	9	5
AGAP001569	1	15	12	4	12	20	6	11	13	2	17	15
AGAP001570	0	2	0	1	2	0	0	0	0	0	1	1
AGAP001572	0	0	0	0	0	0	0	0	0	0	0	0
AGAP001573	137	108	110	106	83	103	105	103	99	108	117	112
AGAP001581	0	2	0	1	0	0	1	1	0	0	2	1
AGAP001582	62	27	38	33	2	7	87	14	29	54	16	29
AGAP001583	81	77	64	70	71	47	67	73	60	64	89	67
AGAP001584	260	173	185	180	103	136	257	133	142	196	157	158
AGAP001585	490	332	351	389	210	257	568	272	313	444	292	336
AGAP001586	86	64	64	80	45	55	90	54	60	86	62	58
AGAP001587	247	438	373	166	237	232	262	460	340	215	475	315
AGAP001588	3	7	3	0	20	12	0	15	10	0	8	7
AGAP001589	190	121	156	164	78	117	202	112	127	181	135	154
AGAP001590	13	20	21	23	17	21	17	19	23	14	36	20
AGAP001591	0	0	0	0	1	2	0	2	0	0	0	0
AGAP001592	1	0	0	0	0	0	0	0	0	0	0	0
AGAP001593	0	3	1	0	5	2	0	3	1	0	3	4
AGAP001594	0	0	0	0	1	0	0	0	0	0	3	1
AGAP001595	2195	2318	2123	1645	2014	1920	2632	2409	2090	1886	2629	2172
AGAP001596	0	0	0	0	0	0	0	0	0	0	0	0
AGAP001597	0	0	1	0	0	1	0	0	0	0	0	0
AGAP001598	0	0	0	0	0	0	0	0	0	0	0	0
AGAP001599	0	0	0	0	0	0	0	0	0	0	0	0
AGAP001600	7	16	9	5	10	15	4	22	15	6	21	18
AGAP001601	27	30	15	18	17	12	37	31	26	19	24	24
AGAP001602	0	0	0	0	0	0	0	0	0	0	0	1
AGAP001603	120	79	81	92	32	56	146	62	82	105	87	91
AGAP001604	2786	742	909	1455	160	190	3268	321	486	2444	346	594
AGAP001605	0	0	0	0	0	0	0	0	0	0	0	0
AGAP001606	211	224	224	187	137	161	233	197	233	232	207	205
AGAP001608	116	229	147	108	314	265	109	278	165	118	308	200
AGAP001609	28	3	17	16	6	13	13	14	12	17	12	15
AGAP001610	14	9	13	14	1	6	25	4	15	17	8	7
AGAP001611	24	20	13	16	12	14	21	11	16	21	11	12
AGAP001612	61	71	72	54	46	61	64	63	53	72	75	71
AGAP001613	177	154	123	156	88	85	188	106	112	154	112	121
AGAP001614	0	0	0	0	0	0	0	0	0	0	0	0
AGAP001615	4	9	17	21	11	15	20	16	13	16	19	16
AGAP001616	4	0	1	2	0	0	2	3	1	5	2	3
AGAP001617	188	123	122	155	90	104	203	114	108	170	153	136
AGAP001618	0	0	0	0	0	1	0	1	1	0	0	1
AGAP001619	0	0	0	0	0	0	0	0	0	0	0	0
AGAP001620	0	0	0	0	0	0	0	0	0	0	0	1
AGAP001621	347	284	313	274	122	163	346	223	250	291	255	237
AGAP001622	0	0	1	0	0	0	2	1	0	0	0	1
AGAP001623	0	2	0	0	0	1	0	1	0	0	2	1
AGAP001624	0	0	0	0	0	1	0	0	0	0	0	0
AGAP001625	0	0	0	0	0	0	0	0	0	0	0	0
AGAP001626	0	0	0	0	1	0	0	0	0	0	0	0
AGAP001627	6	1	7	2	1	2	6	0	9	8	4	7
AGAP001628	0	0	0	0	0	0	0	0	0	0	0	0
AGAP001629	173	111	122	145	51	61	258	86	119	171	88	128
AGAP001630	4974	2662	3254	3156	919	1399	5558	1898	2415	4050	2098	2708
AGAP001631	0	0	0	0	0	0	0	2	0	0	0	0
AGAP001632	0	1	0	0	2	5	0	0	1	0	0	1
AGAP001633	0	5	2	0	8	2	1	13	11	2	14	4
AGAP001634	0	0	0	0	2	0	0	0	0	0	0	0
AGAP001635	7	5	5	4	4	8	6	5	7	6	10	11
AGAP001636	176	105	127	141	82	100	207	104	102	178	111	120
AGAP001637	0	0	0	0	0	0	0	0	1	0	0	0
AGAP001638	3	4	8	7	3	7	3	2	2	1	7	5
AGAP001639	282	208	230	261	157	168	305	204	192	275	251	222
AGAP001640	188	189	204	191	114	143	196	203	195	211	196	200
AGAP001643	510	638	672	498	503	607	530	711	713	533	765	749
AGAP001644	143	135	121	140	85	119	138	122	130	139	162	124
AGAP001645	567	542	456	433	390	384	518	435	421	528	562	479
AGAP001646	215	178	158	208	134	174	216	170	151	226	185	164
AGAP001647	126	30	66	110	22	29	136	20	56	104	28	64
AGAP001648	2710	471	1251	2248	136	465	2920	277	838	2501	360	981
AGAP001649	106	40	84	77	28	33	119	36	42	87	44	55
AGAP001650	533	376	409	507	207	276	542	302	360	494	372	339
AGAP001651	1133	965	1042	1039	653	832	1275	900	976	1043	1035	1002
AGAP001652	181	153	145	154	133	120	196	120	146	165	152	141
AGAP001653	1564	1076	1150	1211	583	805	1723	840	894	1400	998	1040
AGAP001654	82	69	74	60	47	51	92	61	61	76	69	62
AGAP001655	72	58	65	54	36	42	76	39	51	60	50	55
AGAP001656	117	81	96	87	49	56	135	74	73	105	72	81
AGAP001657	0	0	3	0	1	0	0	3	1	0	0	2
AGAP001658	0	0	0	0	1	0	0	0	0	0	0	0
AGAP001659	0	13	8	0	9	7	0	19	14	0	16	14
AGAP001660	0	2	3	1	2	7	2	7	6	2	4	5
AGAP001661	2	0	1	0	3	3	0	3	1	2	3	1
AGAP001662	15551	9286	8988	14150	2251	2899	15215	5320	5162	15614	6062	6639
AGAP001664	0	1	3	1	2	0	3	1	1	3	1	1
AGAP001665	2	1	0	4	1	0	4	2	0	0	1	0
AGAP001666	1	2	2	4	0	0	1	0	3	0	1	0
AGAP001667	0	2	0	0	2	0	1	0	1	1	1	1
AGAP001668	6	2	6	4	1	0	7	5	1	8	6	4
AGAP001669	45	57	78	37	14	31	57	47	51	51	89	63
AGAP001670	244	178	187	197	84	128	278	141	150	243	159	164
AGAP001671	2	10	13	1	5	4	3	10	7	0	8	9
AGAP001672	8647	5232	5140	8440	1194	1656	9288	2972	3124	9095	3289	3608
AGAP001674	1	1	1	2	1	5	3	2	5	1	2	3
AGAP001675	0	0	0	0	0	0	0	0	3	0	0	0
AGAP001676	0	3	0	0	1	3	0	4	3	0	0	0
AGAP001677	848	1309	1209	757	1492	1718	944	1641	1557	849	1836	1575
AGAP001680	0	0	0	0	0	0	0	0	0	0	1	0
AGAP001681	428	485	467	430	372	407	503	439	430	463	555	455
AGAP001682	34	34	45	29	22	31	41	30	27	28	27	45
AGAP001683	122	159	140	171	119	135	142	161	149	147	223	178
AGAP001684	0	0	0	0	0	0	0	0	0	0	0	0
AGAP001685	236	163	203	229	116	146	329	189	192	265	231	200
AGAP001686	168	126	128	143	85	80	218	126	117	160	123	124
AGAP001687	526	215	256	515	129	151	528	159	206	481	207	199
AGAP001688	172	173	153	159	136	147	181	162	141	175	188	159
AGAP001690	0	0	0	0	2	0	0	2	0	0	2	1
AGAP001694	256	220	239	255	229	284	265	235	275	255	298	267
AGAP001695	45	31	32	33	8	19	54	20	26	55	21	32
AGAP001696	1	2	0	2	4	2	1	4	1	0	4	1
AGAP001697	1420	1172	1168	1084	667	864	1487	1130	1141	1231	1123	1192
AGAP001698	0	1	0	0	2	2	1	0	2	1	1	0
AGAP001699	1	7	7	2	8	8	3	6	4	7	13	7
AGAP001700	876	735	720	747	550	671	867	676	670	808	778	780
AGAP001701	2956	2230	2427	2190	1558	1834	2980	2037	2332	2515	2340	2336
AGAP001702	145	81	94	104	68	91	135	106	104	129	103	102
AGAP001703	493	440	446	456	361	394	558	420	415	466	503	474
AGAP001704	121	65	76	85	55	55	109	61	87	108	69	59
AGAP001705	5	13	18	4	10	11	6	11	15	7	19	13
AGAP001706	4	17	25	1	13	17	4	16	26	3	15	37
AGAP001707	346	61	190	344	36	78	361	64	125	364	74	155
AGAP001708	2	16	25	2	15	16	5	18	27	3	10	26
AGAP001710	332	305	310	301	266	269	293	268	264	326	342	278
AGAP001711	699	549	565	570	304	396	713	468	559	609	515	533
AGAP001712	397	329	349	319	213	279	455	288	344	388	339	332
AGAP001713	3318	2005	1857	2949	1503	1650	3565	1806	1643	3429	2052	1786
AGAP001714	0	0	0	0	0	0	0	0	0	0	0	0
AGAP001715	67	59	69	54	46	49	84	59	56	61	64	69
AGAP001716	1	0	0	0	3	0	0	2	2	0	3	1
AGAP001717	0	0	0	1	0	0	0	0	0	0	0	0
AGAP001718	4130	760	1884	2755	131	475	4371	404	1080	3154	476	1116
AGAP001719	260	65	115	195	25	32	290	44	104	240	33	105
AGAP001720	98	63	72	84	42	36	117	58	47	99	76	65
AGAP001721	1022	952	820	881	460	482	1029	715	628	972	805	744
AGAP001722	0	1	0	0	0	0	0	0	0	2	0	1
AGAP001723	0	1	0	0	0	0	0	0	0	0	0	0
AGAP001724	375	282	318	352	225	244	438	264	254	345	318	295
AGAP001725	45	21	44	41	29	26	46	17	23	41	33	30
AGAP001726	116	78	104	95	83	82	100	91	81	100	99	92
AGAP001727	0	0	0	0	0	0	0	0	0	0	0	0
AGAP001728	0	0	0	0	0	0	0	0	0	0	0	0
AGAP001729	194	172	173	166	98	112	211	121	165	199	165	185
AGAP001730	1245	1459	1313	1114	1064	1304	1128	1406	1105	1184	1663	1229
AGAP001731	409	563	437	405	603	520	404	583	417	430	701	549
AGAP001732	282	277	247	126	60	72	259	183	122	209	209	171
AGAP001733	162	147	126	154	114	150	178	145	150	181	172	167
AGAP001734	378	323	314	350	239	263	428	289	295	378	324	314
AGAP001735	32	56	42	35	50	44	35	46	29	42	52	68
AGAP001736	4	10	8	7	16	19	13	14	16	11	11	13
AGAP001737	214	133	144	167	79	110	196	119	124	162	124	142
AGAP001738	278	180	184	202	109	111	302	126	155	265	148	156
AGAP001740	0	1	1	0	0	0	0	0	0	0	0	0
AGAP001741	0	0	2	0	3	4	0	1	0	0	0	2
AGAP001742	0	0	0	0	1	0	0	0	0	0	0	0
AGAP001743	294	245	289	343	256	318	332	237	276	346	309	298
AGAP001744	732	419	483	458	172	266	698	330	371	565	353	419
AGAP001745	1913	1699	1844	1577	1196	1570	2107	1681	1658	1801	1922	1892
AGAP001746	355	280	331	298	210	244	369	257	293	334	286	292
AGAP001747	504	395	349	390	332	339	442	351	343	501	417	364
AGAP001748	0	0	0	1	0	0	0	0	0	0	2	0
AGAP001749	561	395	438	409	199	224	588	311	321	448	390	363
AGAP001750	0	0	0	0	1	0	0	0	0	0	0	0
AGAP001751	316	385	352	340	268	285	366	384	285	356	352	317
AGAP001752	148	208	185	175	364	325	148	244	192	176	302	251
AGAP001753	2	7	2	8	1	6	3	8	5	5	6	5
AGAP001754	1118	1126	1054	1026	966	1035	1114	1118	971	1179	1276	1129
AGAP001756	1	4	0	1	1	4	1	2	6	1	4	3
AGAP001757	508	556	522	483	440	411	534	552	441	551	569	499
AGAP001759	2253	1925	1791	1711	1051	1254	2149	1584	1425	1949	1867	1604
AGAP001760	190	248	237	169	195	240	239	282	234	204	247	263
AGAP001761	1898	863	960	1655	467	554	1922	678	669	1711	790	786
AGAP001762	365	460	411	286	582	549	318	576	441	318	574	513
AGAP001763	34	18	25	26	12	11	32	14	18	30	12	18
AGAP001764	0	0	0	0	0	0	0	0	0	0	0	0
AGAP001765	255	173	200	194	110	171	273	161	195	221	184	199
AGAP001766	0	0	0	0	0	0	0	2	0	0	0	0
AGAP001767	1	2	0	0	3	0	0	4	0	0	1	0
AGAP001768	31	43	39	46	28	51	49	53	53	39	47	62
AGAP001769	0	2	0	0	3	4	0	0	0	0	4	0
AGAP001773	0	0	0	0	0	0	0	0	0	0	0	0
AGAP001774	0	0	0	0	1	0	0	0	0	0	0	0
AGAP001775	823	391	509	658	272	331	792	339	374	744	402	418
AGAP001776	7	4	4	6	6	10	9	5	3	6	5	6
AGAP001777	263	256	258	223	304	311	281	326	304	236	368	289
AGAP001778	91	104	84	68	60	85	112	84	85	85	100	97
AGAP001779	19	17	18	20	14	18	23	23	29	25	22	32
AGAP001780	2046	2293	2264	2012	2039	2125	2037	2126	1945	2030	2451	2140
AGAP001781	0	0	0	0	1	2	1	0	1	0	2	0
AGAP001782	151	133	136	130	79	71	162	118	98	168	115	107
AGAP001783	145	110	115	89	55	77	115	68	99	136	112	96
AGAP001786	812	796	725	918	1033	912	863	916	695	906	984	762
AGAP001787	163	136	154	152	87	106	150	130	107	143	123	124
AGAP001788	169	92	115	124	79	86	197	96	127	160	110	111
AGAP001789	9	0	2	2	1	2	4	3	0	2	6	4
AGAP001790	180	140	136	191	71	98	203	65	82	205	99	107
AGAP001791	75	119	108	77	71	77	91	84	115	104	109	107
AGAP001792	394	306	335	319	142	187	438	235	242	358	244	265
AGAP001793	234	84	114	203	35	61	257	59	75	232	54	83
AGAP001794	536	369	456	553	252	347	641	352	343	652	406	426
AGAP001795	492	320	326	417	185	287	530	261	319	442	308	343
AGAP001796	159	107	145	112	76	89	176	98	133	118	107	106
AGAP001797	3873	2875	3193	3254	2387	2638	3630	2840	2880	3749	3319	3051
AGAP001798	629	366	463	545	157	291	736	293	365	612	321	419
AGAP001799	5	5	0	4	2	1	2	1	7	1	0	1
AGAP001800	0	0	0	1	0	0	0	0	0	0	0	0
AGAP001801	87	89	76	72	43	58	98	85	76	80	62	97
AGAP001802	615	508	520	490	461	465	573	509	446	536	553	473
AGAP001803	152	87	94	101	69	74	132	77	98	104	96	76
AGAP001804	799	613	629	601	426	557	794	583	605	713	644	620
AGAP001805	11128	9975	9458	8307	8620	7803	11984	9984	8765	9491	11425	9201
AGAP001806	126	57	115	126	39	94	118	88	113	160	92	137
AGAP001807	0	0	1	0	2	0	2	0	1	0	1	0
AGAP001809	0	0	0	0	0	0	0	0	0	0	0	0
AGAP001810	195	239	221	199	163	207	236	218	238	187	311	257
AGAP001811	0	0	0	0	0	0	0	0	0	0	0	0
AGAP001812	1	0	0	2	1	0	0	0	1	0	0	0
AGAP001813	7656	7075	7065	6484	7224	7387	8290	7117	7387	7088	8261	7426
AGAP001814	8	16	6	6	9	17	12	18	17	19	24	14
AGAP001815	17	22	23	21	14	17	26	19	27	18	23	23
AGAP001816	123	101	120	81	68	75	158	83	84	113	101	102
AGAP001817	22	27	21	18	15	15	20	24	22	14	27	25
AGAP001818	101	77	72	113	61	65	138	70	81	108	78	74
AGAP001819	0	0	0	0	0	0	0	1	1	1	1	3
AGAP001820	576	594	565	525	513	540	642	547	473	612	621	524
AGAP001821	46	44	44	24	61	52	39	64	47	21	65	48
AGAP001822	1	0	0	0	0	1	1	1	2	1	2	0
AGAP001823	910	1442	1457	692	1159	1319	973	1534	1399	689	1698	1290
AGAP001824	0	0	0	0	0	0	0	1	0	0	0	0
AGAP001825	0	0	0	0	0	0	0	1	0	0	0	0
AGAP001826	364	85	166	236	38	46	411	67	108	315	71	122
AGAP001827	2028	1436	1435	1634	742	973	1979	1236	1286	1873	1464	1440
AGAP001828	171	48	75	123	46	84	155	49	77	174	50	80
AGAP001829	0	0	0	0	0	0	0	0	0	0	0	0
AGAP001830	0	0	0	0	0	0	0	0	0	0	0	0
AGAP001831	0	0	0	0	0	0	0	0	0	0	0	0
AGAP001832	0	0	0	0	0	0	0	0	0	0	0	0
AGAP001833	0	0	0	0	0	0	0	0	0	0	0	0
AGAP001834	0	0	0	0	0	0	0	0	0	0	0	1
AGAP001835	0	0	0	0	0	0	0	0	0	0	0	0
AGAP001836	0	0	0	0	0	0	0	0	0	0	0	0
AGAP001837	0	0	0	0	0	0	0	0	0	0	0	0
AGAP001838	0	0	0	0	0	0	0	0	0	0	0	0
AGAP001839	0	0	0	0	0	0	0	0	0	0	0	0
AGAP001840	0	0	0	0	0	0	0	0	0	0	0	0
AGAP001841	0	0	0	0	0	0	0	0	0	0	0	0
AGAP001842	0	0	0	0	0	0	0	0	0	0	0	0
AGAP001843	0	0	0	0	0	0	0	0	0	0	0	0
AGAP001844	0	0	0	0	0	0	0	0	0	0	0	0
AGAP001845	0	0	0	0	0	0	0	0	0	0	0	0
AGAP001846	0	0	0	0	0	0	0	0	0	0	0	0
AGAP001847	0	0	0	0	0	0	0	0	0	0	0	0
AGAP001848	0	0	0	0	0	0	0	0	0	0	0	0
AGAP001849	0	0	0	0	0	0	0	0	0	0	0	0
AGAP001850	0	0	0	0	0	0	0	0	0	0	0	0
AGAP001851	0	0	0	0	0	0	0	0	0	0	0	0
AGAP001852	0	0	0	0	0	0	0	0	0	0	0	0
AGAP001853	0	0	0	0	0	0	0	0	0	0	0	0
AGAP001854	50	30	51	48	15	20	53	28	37	46	23	42
AGAP001856	23	11	23	28	8	14	29	7	26	28	14	29
AGAP001859	298	267	227	248	132	137	296	200	235	297	226	229
AGAP001861	0	0	0	0	0	0	0	0	0	0	1	0
AGAP001862	0	0	0	0	0	0	0	0	0	0	0	0
AGAP001863	0	0	0	0	0	0	0	0	0	0	0	0
AGAP001864	97	87	83	59	48	56	69	61	66	64	81	57
AGAP001865	147	139	157	125	83	86	182	127	117	142	121	128
AGAP001866	310	364	288	260	332	316	340	347	300	319	407	358
AGAP001867	317	278	327	312	244	262	308	277	274	310	339	274
AGAP001870	16	45	28	14	68	63	7	63	58	13	64	44
AGAP001871	409	576	502	476	421	568	486	602	542	510	735	592
AGAP001872	353	328	337	286	271	319	375	328	295	354	344	362
AGAP001873	994	397	560	849	186	283	952	276	373	902	303	410
AGAP001874	1849	930	1229	1534	650	719	1947	897	998	1719	991	1100
AGAP001877	505	537	471	468	541	507	480	563	458	508	639	513
AGAP001878	97	105	81	66	69	75	102	88	96	81	85	93
AGAP001879	266	216	204	223	115	146	256	157	172	213	172	186
AGAP001880	3	4	2	3	5	9	2	7	5	1	5	1
AGAP001881	0	0	0	0	0	0	0	0	0	0	0	2
AGAP001882	433	323	317	454	254	321	448	312	299	486	327	396
AGAP001883	178	178	196	199	151	177	175	204	158	212	197	169
AGAP001884	1029	1081	1159	831	693	929	1170	1010	1011	834	1138	1029
AGAP001885	84	53	58	80	38	49	75	42	41	73	45	55
AGAP001886	558	545	498	506	462	473	562	548	439	590	648	536
AGAP001887	34	29	26	17	19	17	34	19	21	31	32	23
AGAP001888	233	266	244	199	155	201	260	255	212	214	256	227
AGAP001889	99	26	56	38	26	30	79	39	42	52	29	35
AGAP001890	15	2	14	7	4	4	18	4	4	11	9	9
AGAP001891	135	91	132	107	80	71	151	117	108	142	120	123
AGAP001892	0	0	1	0	0	4	1	1	3	0	5	3
AGAP001893	1	0	0	0	4	0	1	0	0	1	1	0
AGAP001894	321	224	231	235	104	138	300	193	177	274	193	213
AGAP001895	183	196	219	221	223	186	211	202	167	215	272	195
AGAP001896	87	76	72	69	59	55	75	85	48	67	65	75
AGAP001897	227	187	206	203	138	169	229	187	160	220	198	174
AGAP001898	269	159	152	221	68	97	248	116	126	206	126	145
AGAP001899	0	35	22	0	30	33	0	33	41	1	23	24
AGAP001900	56	56	54	41	29	42	69	47	53	51	56	52
AGAP001901	36	18	31	35	24	21	33	41	24	31	21	38
AGAP001902	678	699	629	596	464	476	651	607	555	619	657	656
AGAP001903	3209	1816	2464	2465	971	1575	3163	1425	1909	2659	1667	1926
AGAP001905	483	575	620	453	537	649	489	621	518	505	695	673
AGAP001907	135	153	179	136	181	199	150	144	172	177	180	204
AGAP001908	77	58	65	71	59	62	78	72	68	68	84	68
AGAP001909	119	113	118	85	101	121	127	127	114	99	114	122
AGAP001910	7919	6828	6798	6000	5850	5832	9530	7086	6202	7063	7849	6644
AGAP001911	4628	4267	4005	3721	4191	3806	5159	4241	3694	4186	5022	4130
AGAP001912	0	0	0	0	0	0	1	0	0	0	1	0
AGAP001913	1	2	3	0	3	5	1	3	1	0	5	5
AGAP001914	1379	1044	1051	990	531	674	955	659	716	970	733	766
AGAP001915	0	0	0	0	0	0	0	2	0	0	0	0
AGAP001916	0	2	0	1	6	2	0	1	1	1	1	2
AGAP001917	131	109	130	128	79	93	184	91	126	128	101	130
AGAP001918	200	175	152	160	133	131	216	154	147	184	203	179
AGAP001919	2657	1241	1411	1696	423	506	2606	857	962	2199	999	1165
AGAP001920	0	0	0	0	0	0	0	0	0	0	0	0
AGAP001921	0	0	0	0	0	0	0	0	0	0	0	0
AGAP001922	0	0	0	0	1	0	1	0	1	0	0	0
AGAP001923	126	85	106	127	47	74	157	99	72	130	75	92
AGAP001924	0	0	0	0	0	0	0	0	0	0	0	0
AGAP001925	0	0	0	0	2	3	0	1	0	1	4	0
AGAP001928	3687	2785	3005	3063	1678	2033	3821	2432	2477	3556	2796	2888
AGAP001929	690	464	469	551	302	400	693	370	451	658	482	524
AGAP001930	6135	5413	5507	5613	3989	4634	6344	5307	5086	6323	5954	5201
AGAP001931	0	16	7	4	20	13	2	25	11	0	25	10
AGAP001932	1	10	3	1	22	17	0	20	17	1	32	21
AGAP001933	331	182	218	276	109	196	325	154	210	321	216	222
AGAP001934	1	4	2	1	8	5	3	7	5	1	9	2
AGAP001935	69	62	66	74	86	79	60	77	88	68	71	71
AGAP001936	148	109	137	163	104	110	149	107	108	154	167	142
AGAP001937	107	113	112	89	61	61	145	89	101	114	96	104
AGAP001938	325	230	241	254	163	213	344	220	222	291	249	231
AGAP001939	370	256	279	253	177	248	364	237	245	331	273	283
AGAP001940	68	66	84	55	37	48	69	66	60	61	56	49
AGAP001941	213	188	190	184	176	240	254	175	198	193	207	217
AGAP001942	12	8	9	5	9	9	12	9	20	11	9	9
AGAP001943	253	265	266	212	247	266	255	322	246	238	340	280
AGAP001944	248	301	273	232	270	306	249	290	298	238	369	267
AGAP001945	237	189	191	144	118	117	254	153	148	213	197	164
AGAP001946	55	51	59	53	59	54	55	60	57	55	65	66
AGAP001947	189	214	204	157	252	215	154	242	207	172	261	203
AGAP001948	110	114	123	117	88	97	162	109	112	126	119	103
AGAP001949	309	118	177	291	53	90	313	71	82	272	78	125
AGAP001950	164	78	108	149	32	44	185	73	74	169	83	92
AGAP001951	326	298	292	234	118	187	364	267	240	307	259	236
AGAP001952	1	0	0	0	0	1	0	0	0	0	0	0
AGAP001953	158	182	182	172	216	195	185	204	200	167	254	226
AGAP001954	284	276	310	252	222	267	284	273	261	290	344	310
AGAP001955	90	81	101	72	67	76	117	106	79	82	90	100
AGAP001956	1	2	1	2	4	2	4	2	9	2	0	0
AGAP001957	614	542	544	519	307	401	754	438	499	624	517	536
AGAP001958	466	422	390	419	255	284	482	378	344	498	406	388
AGAP001959	154	158	184	139	141	195	163	173	172	131	206	174
AGAP001960	0	0	0	0	0	0	0	0	0	0	0	0
AGAP001961	4	8	5	0	13	6	1	12	7	0	13	4
AGAP001962	2	10	6	8	5	12	9	4	8	2	8	11
AGAP001963	0	0	0	0	0	0	0	0	0	0	0	0
AGAP001964	190	240	221	160	182	187	215	267	225	173	276	235
AGAP001965	0	0	0	0	0	0	2	0	1	0	0	0
AGAP001966	0	2	0	1	0	0	0	2	1	0	2	5
AGAP001967	44	67	59	28	40	44	42	57	52	51	69	56
AGAP001968	205	134	131	139	60	86	204	91	106	180	109	121
AGAP001969	0	0	0	0	0	0	0	0	0	0	0	1
AGAP001970	4	3	1	0	5	2	2	4	4	4	5	1
AGAP001971	239	267	243	230	188	192	167	228	215	196	233	245
AGAP001972	119	147	102	92	115	159	132	127	115	110	174	145
AGAP001973	1311	1105	1142	1048	682	828	1521	1008	1060	1170	1174	1144
AGAP001974	8	8	18	6	12	10	3	11	17	9	17	20
AGAP001975	183	201	183	161	171	155	221	193	202	197	217	199
AGAP001976	277	192	221	204	110	145	303	179	209	246	182	196
AGAP001978	623	414	436	513	294	365	615	380	409	623	435	468
AGAP001979	0	2	2	0	1	2	0	0	3	0	2	2
AGAP001980	0	0	0	0	0	0	0	0	0	0	0	0
AGAP001981	0	2	0	0	0	1	0	1	1	0	0	0
AGAP001982	0	0	0	0	0	0	0	0	0	0	0	0
AGAP001983	0	0	0	0	0	0	0	0	0	0	0	0
AGAP001984	0	0	0	0	0	0	0	0	0	0	0	0
AGAP001985	1	2	0	1	0	1	0	0	2	0	1	0
AGAP001986	661	584	593	625	406	474	721	564	552	649	664	635
AGAP001987	1	0	0	2	0	0	1	0	0	0	0	1
AGAP001988	0	0	0	0	0	0	0	0	0	0	0	0
AGAP001989	0	0	0	0	2	1	0	0	0	0	0	0
AGAP001990	5	1	4	1	2	2	3	0	2	4	6	3
AGAP001993	8	9	9	20	7	10	14	13	9	22	5	11
AGAP001994	425	327	343	323	291	357	426	362	312	400	402	359
AGAP001995	1776	1477	1563	1331	1040	1170	2076	1499	1468	1557	1673	1569
AGAP001996	0	0	4	3	4	3	0	5	1	1	2	4
AGAP001997	347	229	226	266	118	173	358	165	214	263	208	228
AGAP001998	234	162	204	178	102	133	266	148	174	192	155	183
AGAP001999	85	101	85	74	62	68	86	105	79	66	104	87
AGAP002000	0	4	3	1	1	3	3	3	2	1	6	3
AGAP002002	73	58	72	89	69	69	75	58	66	74	78	78
AGAP002003	150	102	134	117	67	112	134	106	107	123	99	106
AGAP002004	49	49	39	45	43	40	55	59	44	34	51	50
AGAP002005	0	0	0	0	0	0	0	1	0	0	0	0
AGAP002006	0	0	0	0	0	0	0	0	0	0	0	0
AGAP002007	0	0	1	0	1	2	0	0	0	0	0	0
AGAP002008	97	96	82	75	24	39	131	57	80	90	61	72
AGAP002009	0	0	3	0	0	1	0	1	0	0	2	0
AGAP002010	0	0	0	0	0	0	0	0	0	0	0	0
AGAP002011	0	0	0	0	0	0	0	0	0	0	0	0
AGAP002012	31	24	23	27	13	3	34	20	14	34	22	20
AGAP002013	3	2	2	3	0	0	3	0	1	2	0	1
AGAP002014	201	157	169	146	106	171	237	160	150	195	169	190
AGAP002015	1970	2290	2089	1988	2111	2159	2028	2206	2187	2026	2547	2225
AGAP002016	787	745	707	623	465	553	784	595	607	681	742	689
AGAP002017	20	17	24	20	13	15	35	15	29	36	22	21
AGAP002018	211	270	274	188	205	245	234	290	245	196	295	277
AGAP002019	99	65	69	66	53	61	97	58	68	102	57	73
AGAP002020	393	281	344	327	195	246	502	271	321	421	343	352
AGAP002021	184	156	176	169	85	102	177	136	129	157	106	131
AGAP002022	190	144	151	151	94	98	193	97	109	181	152	156
AGAP002023	138	89	89	117	55	75	115	74	62	111	105	120
AGAP002024	477	493	441	453	463	416	525	519	418	520	551	473
AGAP002025	0	0	0	0	2	0	0	2	0	0	0	0
AGAP002026	240	246	239	183	163	172	308	216	186	236	264	231
AGAP002028	674	640	548	635	433	458	579	535	507	693	591	585
AGAP002030	820	798	808	806	782	845	791	778	705	794	878	801
AGAP002031	0	0	0	1	0	0	1	0	0	0	0	0
AGAP002032	1992	1751	1122	1278	772	661	2145	1160	796	1803	1485	1017
AGAP002033	0	2	2	0	0	0	0	0	0	0	1	0
AGAP002035	403	570	526	402	621	633	528	610	524	467	705	618
AGAP002036	507	360	364	400	367	341	431	371	340	475	418	341
AGAP002037	144	123	117	99	50	65	147	87	80	136	93	82
AGAP002038	93	70	76	70	85	85	93	80	87	69	92	85
AGAP002039	0	1	0	0	1	0	0	0	0	1	0	0
AGAP002040	80	109	98	48	126	143	116	109	80	67	121	99
AGAP002041	4	29	15	6	39	41	4	41	32	3	38	29
AGAP002043	0	0	0	0	0	0	0	0	0	0	0	0
AGAP002044	0	0	0	0	0	0	0	0	0	0	0	0
AGAP002045	0	0	0	0	0	0	0	0	0	0	0	0
AGAP002046	0	0	0	0	1	0	0	0	0	0	0	0
AGAP002047	375	409	404	303	341	365	361	370	380	388	482	376
AGAP002048	299	242	224	269	106	169	378	189	185	316	210	211
AGAP002049	0	1	1	0	0	1	0	0	2	1	2	1
AGAP002050	0	0	0	0	0	0	0	0	0	0	0	0
AGAP002051	4	8	7	7	2	7	3	2	4	4	4	5
AGAP002052	0	2	4	0	2	1	0	3	5	0	3	5
AGAP002053	0	2	5	0	2	2	0	0	2	0	2	4
AGAP002054	1060	536	636	977	250	340	993	386	513	1060	465	512
AGAP002055	193	156	205	194	89	137	225	147	178	209	158	203
AGAP002056	17	11	15	17	12	13	21	13	12	24	22	7
AGAP002058	2	2	12	2	2	3	2	6	5	5	3	0
AGAP002059	315	273	219	227	173	208	309	254	236	263	246	270
AGAP002060	6	5	1	7	3	2	9	7	2	8	10	5
AGAP002061	1145	886	938	939	527	720	1197	792	891	953	899	898
AGAP002062	174	160	179	152	96	108	225	133	137	163	149	149
AGAP002063	1167	868	909	1042	393	547	1354	752	748	1091	806	794
AGAP002064	74	68	61	59	53	61	80	50	64	53	72	89
AGAP002065	51	50	42	35	19	31	51	52	41	46	50	49
AGAP002066	113	134	114	89	90	110	113	94	89	98	129	108
AGAP002067	405	335	329	348	166	213	419	255	258	409	295	324
AGAP002068	6	6	1	3	0	7	11	4	4	8	4	9
AGAP002069	4	7	6	6	8	8	12	5	12	11	12	5
AGAP002070	0	0	0	0	1	0	0	1	0	2	0	1
AGAP002071	364	236	207	312	63	74	369	177	170	392	180	184
AGAP002072	0	1	0	0	1	0	0	0	0	0	0	0
AGAP002073	155	115	144	132	102	110	190	118	137	151	128	146
AGAP002074	18	18	16	16	13	11	18	13	13	22	22	22
AGAP002075	246	109	142	177	75	80	263	78	101	214	106	134
AGAP002076	64331	54588	53569	55104	39725	49160	56204	46656	45052	54261	57932	52545
AGAP002077	75	47	55	51	28	40	81	44	33	56	31	39
AGAP002078	205	184	173	140	118	139	230	146	167	184	199	195
AGAP002079	0	2	2	0	5	1	1	0	0	1	2	1
AGAP002080	0	0	0	1	0	0	0	0	0	1	0	1
AGAP002081	215	155	190	189	137	175	231	165	158	218	200	225
AGAP002082	138	112	121	135	102	103	142	135	153	152	153	167
AGAP002083	0	0	0	0	0	1	0	0	0	0	0	0
AGAP002084	131	101	88	114	102	82	127	119	91	118	125	102
AGAP002085	1128	34	547	824	28	226	1148	31	387	1047	24	404
AGAP002086	242	202	195	181	156	183	238	190	188	256	248	225
AGAP002087	85	70	77	75	40	51	88	52	65	71	63	59
AGAP002088	249	187	198	192	85	115	268	137	161	226	168	178
AGAP002089	0	0	0	0	0	0	0	0	0	0	1	0
AGAP002090	0	0	0	0	0	1	0	2	2	0	3	1
AGAP002091	277	310	291	237	215	288	301	300	246	279	289	268
AGAP002092	96	79	89	101	79	103	119	85	90	108	86	103
AGAP002093	14	6	15	12	8	19	19	9	6	20	12	12
AGAP002094	487	309	399	539	286	307	475	323	316	516	313	375
AGAP002095	147	140	157	153	99	103	175	128	124	152	150	120
AGAP002097	342	317	288	294	232	265	324	309	283	317	292	306
AGAP002098	31	20	37	34	8	23	34	23	36	27	23	28
AGAP002099	163	131	137	137	87	129	183	149	128	151	179	149
AGAP002100	48	40	45	47	36	43	40	49	42	44	43	44
AGAP002101	943	858	826	726	485	568	913	742	679	910	893	759
AGAP002102	0	1	0	0	3	2	2	3	0	0	2	0
AGAP002104	0	0	2	0	8	3	0	5	0	0	3	1
AGAP002105	0	0	0	0	0	0	0	0	0	0	0	0
AGAP002106	148	119	126	127	102	122	123	112	88	114	131	112
AGAP002107	614	546	521	364	233	249	424	265	326	385	319	324
AGAP002108	28	28	28	25	21	18	30	27	20	19	34	20
AGAP002109	335	262	267	308	215	241	312	253	244	354	322	254
AGAP002110	137	140	142	130	141	137	153	144	126	135	171	126
AGAP002111	70	67	61	72	52	71	92	63	69	85	81	80
AGAP002112	164	135	141	140	91	115	147	125	161	149	164	133
AGAP002113	292	364	339	244	301	320	282	351	348	265	414	370
AGAP002114	92	64	60	51	41	50	67	51	46	81	70	55
AGAP002117	40	39	52	23	53	59	31	40	53	25	57	59
AGAP002118	298	224	227	268	136	166	327	191	175	248	232	192
AGAP002119	364	610	521	411	908	722	435	746	550	475	898	622
AGAP002120	163	175	201	154	186	215	193	176	165	177	185	211
AGAP002121	147	87	103	111	56	66	164	76	97	133	96	93
AGAP002122	7637	6649	6212	5592	6134	5892	7945	6370	6017	6431	7702	6218
AGAP002123	268	175	189	239	150	142	263	177	182	288	187	176
AGAP002124	11	2	3	6	3	3	10	3	2	6	3	6
AGAP002125	0	0	0	0	0	0	2	2	1	3	1	2
AGAP002126	4	1	2	1	2	3	1	4	1	3	2	1
AGAP002127	461	442	484	387	333	415	510	446	405	503	480	459
[truncated: 15,127 more rows]

## Sheet: TableS5
Additional file 6: Table S5. GO-Term of all X-linked genes.
ID	Name	Bgd count	Result count	Result gene list	Pct of bgd	Fold enrichment	Odds ratio	P-value	Benjamini	Bonferroni
GO:0006690	icosanoid metabolic process	10	6	AGAP000163,AGAP000165,AGAP000287,AGAP000288,AGAP000289,AGAP000945,	60	7.41	17.13	4.39424716461e-05	0.0431148	0.0900381
GO:0006692	prostanoid metabolic process	7	5	AGAP000163,AGAP000165,AGAP000287,AGAP000288,AGAP000289,	71.4	8.82	28.52	6.31256687677e-05	0.0431148	0.129344
GO:0006693	prostaglandin metabolic process	7	5	AGAP000163,AGAP000165,AGAP000287,AGAP000288,AGAP000289,	71.4	8.82	28.52	6.31256687677e-05	0.0431148	0.129344
GO:0006811	ion transport	482	58	AGAP000038,AGAP000039,AGAP000040,AGAP000046,AGAP000074,AGAP000075,AGAP000079,AGAP000095,AGAP000100,AGAP000107,AGAP000109,AGAP000138,AGAP000166,AGAP000170,AGAP000181,AGAP000254,AGAP000256,AGAP000260,AGAP000329,AGAP000348,AGAP000358,AGAP000361,AGAP000376,AGAP000387,AGAP000393,AGAP000413,AGAP000448,AGAP000493,AGAP000494,AGAP000523,AGAP000578,AGAP000653,AGAP000657,AGAP000663,AGAP000702,AGAP000703,AGA…	12	1.49	1.59	0.00139124	0.408162	1
GO:0033559	unsaturated fatty acid metabolic process	17	6	AGAP000163,AGAP000165,AGAP000287,AGAP000288,AGAP000289,AGAP000945,	35.3	4.36	6.22	0.00157872	0.408162	1
GO:0035088	establishment or maintenance of apical/basal cell polarity	4	3	AGAP000209,AGAP000869,AGAP029508,	75	9.26	34.14	0.00199201	0.408162	1
GO:0061245	establishment or maintenance of bipolar cell polarity	4	3	AGAP000209,AGAP000869,AGAP029508,	75	9.26	34.14	0.00199201	0.408162	1
GO:0019730	antimicrobial humoral response	4	3	AGAP000692,AGAP000693,AGAP000694,	75	9.26	34.14	0.00199201	0.408162	1
GO:0019731	antibacterial humoral response	4	3	AGAP000692,AGAP000693,AGAP000694,	75	9.26	34.14	0.00199201	0.408162	1
GO:0045197	establishment or maintenance of epithelial cell apical/basal polarity	4	3	AGAP000209,AGAP000869,AGAP029508,	75	9.26	34.14	0.00199201	0.408162	1
GO:0008150	biological process	7767	665	AGAP000002,AGAP000005,AGAP000007,AGAP000008,AGAP000009,AGAP000010,AGAP000011,AGAP000012,AGAP000015,AGAP000018,AGAP000022,AGAP000025,AGAP000028,AGAP000029,AGAP000032,AGAP000033,AGAP000035,AGAP000037,AGAP000038,AGAP000039,AGAP000040,AGAP000042,AGAP000043,AGAP000044,AGAP000045,AGAP000046,AGAP000048,AGAP000049,AGAP000051,AGAP000053,AGAP000056,AGAP000057,AGAP000058,AGAP000061,AGAP000062,AGAP000063,AGA…	8.6	1.06	1.26	0.00235478	0.424303	1
GO:0099537	trans-synaptic signaling	83	15	AGAP000038,AGAP000045,AGAP000209,AGAP000329,AGAP000369,AGAP000389,AGAP000449,AGAP000452,AGAP000466,AGAP000945,AGAP000966,AGAP000996,AGAP001030,AGAP012975,AGAP029985,	18.1	2.23	2.53	0.00248494	0.424303	1
GO:0099536	synaptic signaling	84	15	AGAP000038,AGAP000045,AGAP000209,AGAP000329,AGAP000369,AGAP000389,AGAP000449,AGAP000452,AGAP000466,AGAP000945,AGAP000966,AGAP000996,AGAP001030,AGAP012975,AGAP029985,	17.9	2.2	2.49	0.00280442	0.442019	1
GO:0009112	nucleobase metabolic process	20	6	AGAP000179,AGAP000239,AGAP000300,AGAP000415,AGAP001021,AGAP001065,	30	3.7	4.89	0.00400674	0.489431	1
GO:0006928	movement of cell or subcellular component	187	26	AGAP000002,AGAP000007,AGAP000048,AGAP000064,AGAP000136,AGAP000159,AGAP000161,AGAP000187,AGAP000195,AGAP000219,AGAP000228,AGAP000320,AGAP000461,AGAP000489,AGAP000522,AGAP000561,AGAP000575,AGAP000686,AGAP000723,AGAP000815,AGAP000861,AGAP001018,AGAP001081,AGAP012991,AGAP029105,AGAP029631,	13.9	1.72	1.86	0.00456848	0.489431	1
GO:0097120	receptor localization to synapse	5	3	AGAP000209,AGAP000561,AGAP029508,	60	7.41	17.07	0.00467965	0.489431	1
GO:0006959	humoral immune response	5	3	AGAP000692,AGAP000693,AGAP000694,	60	7.41	17.07	0.00467965	0.489431	1
GO:0033353	S-adenosylmethionine cycle	5	3	AGAP000470,AGAP000719,AGAP000792,	60	7.41	17.07	0.00467965	0.489431	1
GO:0015718	monocarboxylic acid transport	27	7	AGAP000040,AGAP000166,AGAP000717,AGAP000718,AGAP000724,AGAP000795,AGAP000899,	25.9	3.2	3.99	0.00470644	0.489431	1
GO:0007268	chemical synaptic transmission	81	14	AGAP000038,AGAP000045,AGAP000209,AGAP000329,AGAP000369,AGAP000389,AGAP000449,AGAP000452,AGAP000466,AGAP000966,AGAP000996,AGAP001030,AGAP012975,AGAP029985,	17.3	2.13	2.39	0.00517725	0.489431	1
GO:0098916	anterograde trans-synaptic signaling	81	14	AGAP000038,AGAP000045,AGAP000209,AGAP000329,AGAP000369,AGAP000389,AGAP000449,AGAP000452,AGAP000466,AGAP000966,AGAP000996,AGAP001030,AGAP012975,AGAP029985,	17.3	2.13	2.39	0.00517725	0.489431	1
GO:0007267	cell-cell signaling	125	19	AGAP000038,AGAP000045,AGAP000048,AGAP000168,AGAP000209,AGAP000329,AGAP000369,AGAP000389,AGAP000449,AGAP000452,AGAP000466,AGAP000606,AGAP000945,AGAP000966,AGAP000996,AGAP001030,AGAP001043,AGAP012975,AGAP029985,	15.2	1.88	2.06	0.0055095	0.489431	1
GO:1903508	positive regulation of nucleic acid-templated transcription	211	28	AGAP000005,AGAP000056,AGAP000058,AGAP000061,AGAP000066,AGAP000076,AGAP000099,AGAP000250,AGAP000317,AGAP000463,AGAP000482,AGAP000484,AGAP000512,AGAP000554,AGAP000616,AGAP000646,AGAP000662,AGAP000773,AGAP000819,AGAP000874,AGAP000876,AGAP000878,AGAP000981,AGAP000984,AGAP001043,AGAP001083,AGAP013287,AGAP013441,	13.3	1.64	1.76	0.00639738	0.489431	1
GO:0099637	neurotransmitter receptor transport	2	2	AGAP000161,AGAP029508,	100	12.34	inf	0.00655699	0.489431	1
GO:0071596	ubiquitin-dependent protein catabolic process via the N-end rule pathway	2	2	AGAP000171,AGAP029657,	100	12.34	inf	0.00655699	0.489431	1
GO:0044088	regulation of vacuole organization	2	2	AGAP000438,AGAP000529,	100	12.34	inf	0.00655699	0.489431	1
GO:0045087	innate immune response	43	9	AGAP000346,AGAP000536,AGAP000692,AGAP000693,AGAP000694,AGAP000999,AGAP001004,AGAP013027,AGAP029166,	20.9	2.58	3.02	0.00661263	0.489431	1
GO:0006952	defense response	59	11	AGAP000099,AGAP000274,AGAP000346,AGAP000536,AGAP000692,AGAP000693,AGAP000694,AGAP000999,AGAP001004,AGAP013027,AGAP029166,	18.6	2.3	2.62	0.00706357	0.489431	1
GO:0044255	cellular lipid metabolic process	312	38	AGAP000010,AGAP000018,AGAP000102,AGAP000154,AGAP000163,AGAP000165,AGAP000166,AGAP000203,AGAP000287,AGAP000288,AGAP000289,AGAP000338,AGAP000402,AGAP000405,AGAP000440,AGAP000454,AGAP000467,AGAP000483,AGAP000509,AGAP000519,AGAP000591,AGAP000595,AGAP000596,AGAP000617,AGAP000760,AGAP000770,AGAP000784,AGAP000843,AGAP000861,AGAP000880,AGAP000891,AGAP000899,AGAP000907,AGAP000945,AGAP000973,AGAP001047,AGA…	12.2	1.5	1.6	0.00722373	0.489431	1
GO:0065007	biological regulation	2802	258	AGAP000002,AGAP000005,AGAP000009,AGAP000015,AGAP000018,AGAP000029,AGAP000032,AGAP000035,AGAP000038,AGAP000044,AGAP000045,AGAP000048,AGAP000049,AGAP000056,AGAP000057,AGAP000058,AGAP000061,AGAP000062,AGAP000063,AGAP000064,AGAP000066,AGAP000067,AGAP000068,AGAP000069,AGAP000070,AGAP000071,AGAP000072,AGAP000076,AGAP000079,AGAP000080,AGAP000090,AGAP000099,AGAP000100,AGAP000109,AGAP000115,AGAP000116,AGA…	9.2	1.14	1.21	0.00753449	0.489431	1
GO:0044087	regulation of cellular component biogenesis	76	13	AGAP000195,AGAP000406,AGAP000438,AGAP000529,AGAP000556,AGAP000616,AGAP000634,AGAP000737,AGAP000889,AGAP000898,AGAP000969,AGAP000983,AGAP013265,	17.1	2.11	2.36	0.00756547	0.489431	1
GO:0040011	locomotion	138	20	AGAP000002,AGAP000007,AGAP000048,AGAP000064,AGAP000195,AGAP000219,AGAP000228,AGAP000340,AGAP000446,AGAP000461,AGAP000489,AGAP000522,AGAP000561,AGAP000815,AGAP000861,AGAP001004,AGAP012991,AGAP013027,AGAP029105,AGAP029166,	14.5	1.79	1.94	0.00764363	0.489431	1
GO:0098542	defense response to other organism	52	10	AGAP000274,AGAP000346,AGAP000536,AGAP000692,AGAP000693,AGAP000694,AGAP000999,AGAP001004,AGAP013027,AGAP029166,	19.2	2.37	2.72	0.00801967	0.497949	1
GO:0050829	defense response to Gram-negative bacterium	6	3	AGAP000692,AGAP000693,AGAP000694,	50	6.17	11.38	0.00879722	0.500709	1
GO:0007157	heterophilic cell-cell adhesion via plasma membrane cell adhesion molecules	6	3	AGAP000032,AGAP000307,AGAP000815,	50	6.17	11.38	0.00879722	0.500709	1
GO:0050830	defense response to Gram-positive bacterium	6	3	AGAP000692,AGAP000693,AGAP000694,	50	6.17	11.38	0.00879722	0.500709	1
GO:0051260	protein homooligomerization	17	5	AGAP000254,AGAP000478,AGAP000805,AGAP001065,AGAP029617,	29.4	3.63	4.75	0.00937231	0.511968	1
GO:0006022	aminoglycan metabolic process	132	19	AGAP000081,AGAP000198,AGAP000359,AGAP000436,AGAP000468,AGAP000536,AGAP000647,AGAP000986,AGAP000987,AGAP000988,AGAP000989,AGAP001005,AGAP001006,AGAP001010,AGAP001024,AGAP013024,AGAP013097,AGAP013251,AGAP013460,	14.4	1.78	1.93	0.00985534	0.511968	1
GO:0050776	regulation of immune response	24	6	AGAP000005,AGAP000536,AGAP000929,AGAP000999,AGAP013027,AGAP029166,	25	3.09	3.8	0.0105313	0.511968	1
GO:0016125	sterol metabolic process	24	6	AGAP000091,AGAP000092,AGAP000284,AGAP000338,AGAP000946,AGAP001038,	25	3.09	3.8	0.0105313	0.511968	1
GO:0050789	regulation of biological process	2549	235	AGAP000002,AGAP000005,AGAP000009,AGAP000015,AGAP000018,AGAP000029,AGAP000032,AGAP000035,AGAP000038,AGAP000044,AGAP000045,AGAP000048,AGAP000049,AGAP000056,AGAP000057,AGAP000058,AGAP000061,AGAP000062,AGAP000063,AGAP000064,AGAP000066,AGAP000067,AGAP000068,AGAP000069,AGAP000070,AGAP000071,AGAP000072,AGAP000076,AGAP000080,AGAP000090,AGAP000099,AGAP000109,AGAP000115,AGAP000118,AGAP000126,AGAP000149,AGA…	9.2	1.14	1.21	0.0106793	0.511968	1
GO:0007154	cell communication	983	99	AGAP000015,AGAP000018,AGAP000032,AGAP000038,AGAP000045,AGAP000048,AGAP000064,AGAP000068,AGAP000070,AGAP000090,AGAP000099,AGAP000115,AGAP000126,AGAP000149,AGAP000168,AGAP000203,AGAP000209,AGAP000213,AGAP000214,AGAP000226,AGAP000230,AGAP000232,AGAP000234,AGAP000236,AGAP000243,AGAP000280,AGAP000307,AGAP000310,AGAP000329,AGAP000342,AGAP000346,AGAP000347,AGAP000351,AGAP000369,AGAP000383,AGAP000389,AGA…	10.1	1.24	1.31	0.011961	0.511968	1
GO:0016126	sterol biosynthetic process	18	5	AGAP000091,AGAP000092,AGAP000284,AGAP000338,AGAP000946,	27.8	3.43	4.38	0.012128	0.511968	1
GO:0006144	purine nucleobase metabolic process	12	4	AGAP000179,AGAP000239,AGAP000415,AGAP001065,	33.3	4.11	5.69	0.0124966	0.511968	1
GO:0002682	regulation of immune system process	25	6	AGAP000005,AGAP000536,AGAP000929,AGAP000999,AGAP013027,AGAP029166,	24	2.96	3.6	0.0129294	0.511968	1
GO:0051128	regulation of cellular component organization	174	23	AGAP000035,AGAP000048,AGAP000064,AGAP000195,AGAP000363,AGAP000374,AGAP000406,AGAP000438,AGAP000529,AGAP000556,AGAP000616,AGAP000634,AGAP000737,AGAP000751,AGAP000783,AGAP000889,AGAP000898,AGAP000969,AGAP000983,AGAP001035,AGAP001036,AGAP001081,AGAP013265,	13.2	1.63	1.75	0.0132408	0.511968	1
GO:0006644	phospholipid metabolic process	136	19	AGAP000010,AGAP000018,AGAP000166,AGAP000203,AGAP000338,AGAP000405,AGAP000467,AGAP000483,AGAP000509,AGAP000595,AGAP000596,AGAP000617,AGAP000770,AGAP000784,AGAP000843,AGAP000880,AGAP000891,AGAP000899,AGAP001047,	14	1.72	1.86	0.0133672	0.511968	1
GO:0009607	response to biotic stimulus	56	10	AGAP000274,AGAP000346,AGAP000536,AGAP000692,AGAP000693,AGAP000694,AGAP000999,AGAP001004,AGAP013027,AGAP029166,	17.9	2.2	2.48	0.0134755	0.511968	1
GO:0044419	biological process involved in interspecies interaction between organisms	56	10	AGAP000274,AGAP000346,AGAP000536,AGAP000692,AGAP000693,AGAP000694,AGAP000999,AGAP001004,AGAP013027,AGAP029166,	17.9	2.2	2.48	0.0134755	0.511968	1
GO:1901617	organic hydroxy compound biosynthetic process	56	10	AGAP000091,AGAP000092,AGAP000284,AGAP000338,AGAP000402,AGAP000439,AGAP000705,AGAP000879,AGAP000946,AGAP013547,	17.9	2.2	2.48	0.0134755	0.511968	1
GO:0043207	response to external biotic stimulus	56	10	AGAP000274,AGAP000346,AGAP000536,AGAP000692,AGAP000693,AGAP000694,AGAP000999,AGAP001004,AGAP013027,AGAP029166,	17.9	2.2	2.48	0.0134755	0.511968	1
GO:0051707	response to other organism	56	10	AGAP000274,AGAP000346,AGAP000536,AGAP000692,AGAP000693,AGAP000694,AGAP000999,AGAP001004,AGAP013027,AGAP029166,	17.9	2.2	2.48	0.0134755	0.511968	1
GO:0023052	signaling	966	97	AGAP000015,AGAP000018,AGAP000032,AGAP000038,AGAP000045,AGAP000048,AGAP000064,AGAP000068,AGAP000070,AGAP000090,AGAP000099,AGAP000115,AGAP000126,AGAP000149,AGAP000168,AGAP000203,AGAP000209,AGAP000213,AGAP000214,AGAP000226,AGAP000230,AGAP000232,AGAP000234,AGAP000236,AGAP000243,AGAP000280,AGAP000307,AGAP000310,AGAP000329,AGAP000342,AGAP000346,AGAP000347,AGAP000351,AGAP000369,AGAP000383,AGAP000389,AGA…	10	1.24	1.3	0.0138202	0.511968	1
GO:0006188	IMP biosynthetic process	7	3	AGAP000179,AGAP000180,AGAP000577,	42.9	5.29	8.53	0.0144746	0.511968	1
GO:0006694	steroid biosynthetic process	19	5	AGAP000091,AGAP000092,AGAP000284,AGAP000338,AGAP000946,	26.3	3.25	4.07	0.0153852	0.511968	1
GO:0006629	lipid metabolic process	423	47	AGAP000010,AGAP000018,AGAP000091,AGAP000092,AGAP000102,AGAP000154,AGAP000163,AGAP000165,AGAP000166,AGAP000203,AGAP000210,AGAP000211,AGAP000284,AGAP000287,AGAP000288,AGAP000289,AGAP000309,AGAP000338,AGAP000402,AGAP000405,AGAP000440,AGAP000454,AGAP000467,AGAP000483,AGAP000509,AGAP000519,AGAP000591,AGAP000595,AGAP000596,AGAP000617,AGAP000760,AGAP000770,AGAP000784,AGAP000843,AGAP000861,AGAP000880,AGA…	11.1	1.37	1.44	0.0159904	0.511968	1
GO:0046942	carboxylic acid transport	50	9	AGAP000040,AGAP000166,AGAP000448,AGAP000717,AGAP000718,AGAP000724,AGAP000795,AGAP000899,AGAP000958,	18	2.22	2.51	0.0177018	0.511968	1
GO:0050896	response to stimulus	1432	137	AGAP000007,AGAP000008,AGAP000015,AGAP000018,AGAP000032,AGAP000038,AGAP000045,AGAP000048,AGAP000051,AGAP000064,AGAP000068,AGAP000070,AGAP000076,AGAP000090,AGAP000099,AGAP000107,AGAP000115,AGAP000126,AGAP000149,AGAP000155,AGAP000168,AGAP000169,AGAP000195,AGAP000203,AGAP000213,AGAP000214,AGAP000226,AGAP000228,AGAP000230,AGAP000232,AGAP000234,AGAP000236,AGAP000243,AGAP000274,AGAP000278,AGAP000279,AGA…	9.6	1.18	1.24	0.0180261	0.511968	1
GO:0006030	chitin metabolic process	112	16	AGAP000198,AGAP000359,AGAP000436,AGAP000468,AGAP000647,AGAP000986,AGAP000987,AGAP000988,AGAP000989,AGAP001005,AGAP001006,AGAP001024,AGAP013024,AGAP013097,AGAP013251,AGAP013460,	14.3	1.76	1.91	0.0181318	0.511968	1
GO:0032467	positive regulation of cytokinesis	3	2	AGAP000592,AGAP029670,	66.7	8.23	22.74	0.0186107	0.511968	1
GO:0019408	dolichol biosynthetic process	3	2	AGAP000402,AGAP013547,	66.7	8.23	22.74	0.0186107	0.511968	1
GO:0002791	regulation of peptide secretion	3	2	AGAP000009,AGAP000955,	66.7	8.23	22.74	0.0186107	0.511968	1
GO:0051781	positive regulation of cell division	3	2	AGAP000592,AGAP029670,	66.7	8.23	22.74	0.0186107	0.511968	1
GO:0008202	steroid metabolic process	27	6	AGAP000091,AGAP000092,AGAP000284,AGAP000338,AGAP000946,AGAP001038,	22.2	2.74	3.26	0.018822	0.511968	1
GO:0034063	stress granule assembly	8	3	AGAP000403,AGAP000917,AGAP000921,	37.5	4.63	6.83	0.0217809	0.511968	1
GO:0046500	S-adenosylmethionine metabolic process	8	3	AGAP000470,AGAP000719,AGAP000792,	37.5	4.63	6.83	0.0217809	0.511968	1
GO:0006491	N-glycan processing	8	3	AGAP000558,AGAP000862,AGAP001092,	37.5	4.63	6.83	0.0217809	0.511968	1
GO:0046040	IMP metabolic process	8	3	AGAP000179,AGAP000180,AGAP000577,	37.5	4.63	6.83	0.0217809	0.511968	1
GO:0002224	toll-like receptor signaling pathway	8	3	AGAP000999,AGAP013027,AGAP029166,	37.5	4.63	6.83	0.0217809	0.511968	1
GO:0042180	cellular ketone metabolic process	28	6	AGAP000106,AGAP000118,AGAP000284,AGAP000416,AGAP000543,AGAP000591,	21.4	2.64	3.11	0.0223611	0.511968	1
GO:0009987	cellular process	5929	509	AGAP000002,AGAP000005,AGAP000007,AGAP000008,AGAP000009,AGAP000010,AGAP000011,AGAP000012,AGAP000015,AGAP000018,AGAP000025,AGAP000028,AGAP000029,AGAP000032,AGAP000037,AGAP000038,AGAP000039,AGAP000040,AGAP000042,AGAP000043,AGAP000044,AGAP000045,AGAP000046,AGAP000048,AGAP000049,AGAP000053,AGAP000061,AGAP000064,AGAP000066,AGAP000068,AGAP000069,AGAP000070,AGAP000071,AGAP000072,AGAP000074,AGAP000075,AGA…	8.6	1.06	1.16	0.0223919	0.511968	1
GO:0048583	regulation of response to stimulus	223	27	AGAP000002,AGAP000005,AGAP000015,AGAP000048,AGAP000232,AGAP000236,AGAP000238,AGAP000304,AGAP000342,AGAP000346,AGAP000438,AGAP000536,AGAP000589,AGAP000627,AGAP000634,AGAP000635,AGAP000774,AGAP000855,AGAP000880,AGAP000884,AGAP000929,AGAP000955,AGAP000997,AGAP000999,AGAP001035,AGAP013027,AGAP029166,	12.1	1.49	1.58	0.0227407	0.511968	1
GO:0051259	protein complex oligomerization	21	5	AGAP000254,AGAP000478,AGAP000805,AGAP001065,AGAP029617,	23.8	2.94	3.56	0.0235364	0.511968	1
GO:0009156	ribonucleoside monophosphate biosynthetic process	21	5	AGAP000179,AGAP000180,AGAP000188,AGAP000300,AGAP000577,	23.8	2.94	3.56	0.0235364	0.511968	1
GO:0002376	immune system process	61	10	AGAP000308,AGAP000346,AGAP000536,AGAP000692,AGAP000693,AGAP000694,AGAP000999,AGAP001004,AGAP013027,AGAP029166,	16.4	2.02	2.24	0.0237251	0.511968	1
GO:0050794	regulation of cellular process	2418	220	AGAP000002,AGAP000005,AGAP000009,AGAP000015,AGAP000018,AGAP000029,AGAP000032,AGAP000035,AGAP000038,AGAP000044,AGAP000045,AGAP000048,AGAP000056,AGAP000057,AGAP000058,AGAP000061,AGAP000062,AGAP000063,AGAP000064,AGAP000066,AGAP000067,AGAP000068,AGAP000069,AGAP000070,AGAP000071,AGAP000072,AGAP000076,AGAP000090,AGAP000099,AGAP000109,AGAP000115,AGAP000118,AGAP000126,AGAP000149,AGAP000164,AGAP000168,AGA…	9.1	1.12	1.18	0.0238416	0.511968	1
GO:0045944	positive regulation of transcription by RNA polymerase II	164	21	AGAP000005,AGAP000056,AGAP000061,AGAP000066,AGAP000076,AGAP000099,AGAP000484,AGAP000512,AGAP000616,AGAP000646,AGAP000773,AGAP000819,AGAP000874,AGAP000876,AGAP000878,AGAP000981,AGAP000984,AGAP001043,AGAP001083,AGAP013287,AGAP013441,	12.8	1.58	1.68	0.0239971	0.511968	1
GO:0045893	positive regulation of transcription, DNA-templated	194	24	AGAP000005,AGAP000056,AGAP000058,AGAP000061,AGAP000066,AGAP000076,AGAP000099,AGAP000484,AGAP000512,AGAP000554,AGAP000616,AGAP000646,AGAP000662,AGAP000773,AGAP000819,AGAP000874,AGAP000876,AGAP000878,AGAP000981,AGAP000984,AGAP001043,AGAP001083,AGAP013287,AGAP013441,	12.4	1.53	1.62	0.0242818	0.511968	1
GO:1901071	glucosamine-containing compound metabolic process	116	16	AGAP000198,AGAP000359,AGAP000436,AGAP000468,AGAP000647,AGAP000986,AGAP000987,AGAP000988,AGAP000989,AGAP001005,AGAP001006,AGAP001024,AGAP013024,AGAP013097,AGAP013251,AGAP013460,	13.8	1.7	1.83	0.0245209	0.511968	1
GO:0006955	immune response	53	9	AGAP000346,AGAP000536,AGAP000692,AGAP000693,AGAP000694,AGAP000999,AGAP001004,AGAP013027,AGAP029166,	17	2.1	2.33	0.0252343	0.511968	1
GO:0034220	ion transmembrane transport	361	40	AGAP000038,AGAP000039,AGAP000046,AGAP000074,AGAP000075,AGAP000079,AGAP000095,AGAP000100,AGAP000109,AGAP000138,AGAP000170,AGAP000254,AGAP000260,AGAP000329,AGAP000348,AGAP000361,AGAP000387,AGAP000393,AGAP000413,AGAP000448,AGAP000493,AGAP000494,AGAP000523,AGAP000578,AGAP000653,AGAP000657,AGAP000702,AGAP000703,AGAP000721,AGAP000851,AGAP000943,AGAP000958,AGAP000962,AGAP000966,AGAP001011,AGAP001027,AGA…	11.1	1.37	1.43	0.0258636	0.511968	1
GO:0006650	glycerophospholipid metabolic process	98	14	AGAP000010,AGAP000018,AGAP000203,AGAP000405,AGAP000467,AGAP000483,AGAP000509,AGAP000617,AGAP000770,AGAP000784,AGAP000843,AGAP000880,AGAP000891,AGAP001047,	14.3	1.76	1.91	0.0259901	0.511968	1
GO:1901615	organic hydroxy compound metabolic process	98	14	AGAP000091,AGAP000092,AGAP000203,AGAP000284,AGAP000338,AGAP000402,AGAP000416,AGAP000439,AGAP000705,AGAP000879,AGAP000946,AGAP001038,AGAP001047,AGAP013547,	14.3	1.76	1.91	0.0259901	0.511968	1
GO:0046903	secretion	62	10	AGAP000009,AGAP000116,AGAP000166,AGAP000389,AGAP000395,AGAP000671,AGAP000700,AGAP000899,AGAP000983,AGAP001030,	16.1	1.99	2.2	0.0263103	0.511968	1
GO:0006790	sulfur compound metabolic process	146	19	AGAP000154,AGAP000162,AGAP000338,AGAP000444,AGAP000470,AGAP000534,AGAP000598,AGAP000719,AGAP000761,AGAP000792,AGAP000813,AGAP000853,AGAP000883,AGAP000888,AGAP000900,AGAP000907,AGAP000947,AGAP001010,AGAP001084,	13	1.61	1.71	0.026494	0.511968	1
GO:0009605	response to external stimulus	176	22	AGAP000007,AGAP000064,AGAP000195,AGAP000228,AGAP000274,AGAP000346,AGAP000438,AGAP000461,AGAP000489,AGAP000522,AGAP000536,AGAP000561,AGAP000653,AGAP000692,AGAP000693,AGAP000694,AGAP000999,AGAP001004,AGAP013027,AGAP013287,AGAP029105,AGAP029166,	12.5	1.54	1.64	0.027138	0.511968	1
GO:0010257	NADH dehydrogenase complex assembly	15	4	AGAP000170,AGAP000326,AGAP000842,AGAP000896,	26.7	3.29	4.14	0.0283661	0.511968	1
GO:0032981	mitochondrial respiratory chain complex I assembly	15	4	AGAP000170,AGAP000326,AGAP000842,AGAP000896,	26.7	3.29	4.14	0.0283661	0.511968	1
GO:0042742	defense response to bacterium	15	4	AGAP000274,AGAP000692,AGAP000693,AGAP000694,	26.7	3.29	4.14	0.0283661	0.511968	1
GO:0061564	axon development	63	10	AGAP000007,AGAP000064,AGAP000195,AGAP000228,AGAP000461,AGAP000489,AGAP000522,AGAP000561,AGAP000961,AGAP029105,	15.9	1.96	2.15	0.0290909	0.511968	1
GO:0007409	axonogenesis	63	10	AGAP000007,AGAP000064,AGAP000195,AGAP000228,AGAP000461,AGAP000489,AGAP000522,AGAP000561,AGAP000961,AGAP029105,	15.9	1.96	2.15	0.0290909	0.511968	1
GO:0010256	endomembrane system organization	72	11	AGAP000119,AGAP000161,AGAP000389,AGAP000421,AGAP000599,AGAP000626,AGAP000864,AGAP000949,AGAP000983,AGAP001030,AGAP001064,	15.3	1.89	2.06	0.0293817	0.511968	1
GO:0032956	regulation of actin cytoskeleton organization	46	8	AGAP000195,AGAP000889,AGAP000898,AGAP000969,AGAP001035,AGAP001036,AGAP001081,AGAP013265,	17.4	2.15	2.4	0.0297906	0.511968	1
GO:0032970	regulation of actin filament-based process	46	8	AGAP000195,AGAP000889,AGAP000898,AGAP000969,AGAP001035,AGAP001036,AGAP001081,AGAP013265,	17.4	2.15	2.4	0.0297906	0.511968	1
GO:0035556	intracellular signal transduction	291	33	AGAP000018,AGAP000070,AGAP000090,AGAP000203,AGAP000213,AGAP000214,AGAP000232,AGAP000234,AGAP000236,AGAP000280,AGAP000310,AGAP000406,AGAP000433,AGAP000477,AGAP000512,AGAP000519,AGAP000614,AGAP000671,AGAP000713,AGAP000726,AGAP000727,AGAP000747,AGAP000751,AGAP000812,AGAP000841,AGAP000865,AGAP000880,AGAP000932,AGAP001035,AGAP001036,AGAP029239,AGAP029244,AGAP029815,	11.3	1.4	1.47	0.0302854	0.511968	1
GO:0046486	glycerolipid metabolic process	119	16	AGAP000010,AGAP000018,AGAP000203,AGAP000405,AGAP000467,AGAP000483,AGAP000509,AGAP000519,AGAP000617,AGAP000770,AGAP000784,AGAP000843,AGAP000880,AGAP000891,AGAP000945,AGAP001047,	13.4	1.66	1.78	0.0303257	0.511968	1
GO:0007229	integrin-mediated signaling pathway	9	3	AGAP000032,AGAP000307,AGAP000815,	33.3	4.11	5.69	0.0307354	0.511968	1
GO:0009165	nucleotide biosynthetic process	120	16	AGAP000090,AGAP000112,AGAP000154,AGAP000179,AGAP000180,AGAP000188,AGAP000214,AGAP000260,AGAP000272,AGAP000280,AGAP000300,AGAP000523,AGAP000577,AGAP000727,AGAP000907,AGAP000954,	13.3	1.65	1.76	0.0324695	0.511968	1
GO:0007165	signal transduction	911	89	AGAP000015,AGAP000018,AGAP000032,AGAP000038,AGAP000045,AGAP000048,AGAP000064,AGAP000068,AGAP000070,AGAP000090,AGAP000099,AGAP000115,AGAP000126,AGAP000149,AGAP000168,AGAP000203,AGAP000213,AGAP000214,AGAP000226,AGAP000230,AGAP000232,AGAP000234,AGAP000236,AGAP000243,AGAP000280,AGAP000307,AGAP000310,AGAP000329,AGAP000342,AGAP000346,AGAP000347,AGAP000351,AGAP000369,AGAP000383,AGAP000406,AGAP000407,AGA…	9.8	1.21	1.25	0.0334822	0.511968	1
GO:1901293	nucleoside phosphate biosynthetic process	121	16	AGAP000090,AGAP000112,AGAP000154,AGAP000179,AGAP000180,AGAP000188,AGAP000214,AGAP000260,AGAP000272,AGAP000280,AGAP000300,AGAP000523,AGAP000577,AGAP000727,AGAP000907,AGAP000954,	13.2	1.63	1.74	0.0347225	0.511968	1
GO:0006040	amino sugar metabolic process	121	16	AGAP000198,AGAP000359,AGAP000436,AGAP000468,AGAP000647,AGAP000986,AGAP000987,AGAP000988,AGAP000989,AGAP001005,AGAP001006,AGAP001024,AGAP013024,AGAP013097,AGAP013251,AGAP013460,	13.2	1.63	1.74	0.0347225	0.511968	1
GO:0033043	regulation of organelle organization	121	16	AGAP000035,AGAP000048,AGAP000195,AGAP000374,AGAP000438,AGAP000529,AGAP000634,AGAP000751,AGAP000783,AGAP000889,AGAP000898,AGAP000969,AGAP001035,AGAP001036,AGAP001081,AGAP013265,	13.2	1.63	1.74	0.0347225	0.511968	1
GO:0007411	axon guidance	56	9	AGAP000007,AGAP000064,AGAP000195,AGAP000228,AGAP000461,AGAP000489,AGAP000522,AGAP000561,AGAP029105,	16.1	1.98	2.18	0.0347967	0.511968	1
GO:0097485	neuron projection guidance	56	9	AGAP000007,AGAP000064,AGAP000195,AGAP000228,AGAP000461,AGAP000489,AGAP000522,AGAP000561,AGAP029105,	16.1	1.98	2.18	0.0347967	0.511968	1
GO:0018105	peptidyl-serine phosphorylation	39	7	AGAP000098,AGAP000234,AGAP000477,AGAP000627,AGAP013380,AGAP029239,AGAP029244,	17.9	2.22	2.49	0.0350318	0.511968	1
GO:0001516	prostaglandin biosynthetic process	4	2	AGAP000163,AGAP000165,	50	6.17	11.37	0.0352295	0.511968	1
GO:0019348	dolichol metabolic process	4	2	AGAP000402,AGAP013547,	50	6.17	11.37	0.0352295	0.511968	1
GO:0043113	receptor clustering	4	2	AGAP000209,AGAP029508,	50	6.17	11.37	0.0352295	0.511968	1
GO:0046457	prostanoid biosynthetic process	4	2	AGAP000163,AGAP000165,	50	6.17	11.37	0.0352295	0.511968	1
GO:0048499	synaptic vesicle membrane organization	4	2	AGAP000161,AGAP001030,	50	6.17	11.37	0.0352295	0.511968	1
GO:0035542	regulation of SNARE complex assembly	4	2	AGAP000529,AGAP000983,	50	6.17	11.37	0.0352295	0.511968	1
GO:0046471	phosphatidylglycerol metabolic process	4	2	AGAP000617,AGAP000843,	50	6.17	11.37	0.0352295	0.511968	1
GO:0006655	phosphatidylglycerol biosynthetic process	4	2	AGAP000617,AGAP000843,	50	6.17	11.37	0.0352295	0.511968	1
GO:0048667	cell morphogenesis involved in neuron differentiation	65	10	AGAP000007,AGAP000064,AGAP000195,AGAP000228,AGAP000461,AGAP000489,AGAP000522,AGAP000561,AGAP000961,AGAP029105,	15.4	1.9	2.07	0.0352647	0.511968	1
GO:0002764	immune response-regulating signaling pathway	16	4	AGAP000536,AGAP000999,AGAP013027,AGAP029166,	25	3.09	3.79	0.0354614	0.511968	1
GO:0002221	pattern recognition receptor signaling pathway	16	4	AGAP000536,AGAP000999,AGAP013027,AGAP029166,	25	3.09	3.79	0.0354614	0.511968	1
GO:0009790	embryo development	31	6	AGAP000406,AGAP000472,AGAP000512,AGAP000628,AGAP001043,AGAP013360,	19.4	2.39	2.73	0.0355762	0.511968	1
GO:0044281	small molecule metabolic process	644	65	AGAP000011,AGAP000012,AGAP000053,AGAP000090,AGAP000106,AGAP000112,AGAP000118,AGAP000154,AGAP000162,AGAP000163,AGAP000165,AGAP000179,AGAP000180,AGAP000184,AGAP000188,AGAP000203,AGAP000214,AGAP000220,AGAP000239,AGAP000260,AGAP000272,AGAP000280,AGAP000284,AGAP000287,AGAP000288,AGAP000289,AGAP000300,AGAP000321,AGAP000325,AGAP000327,AGAP000338,AGAP000401,AGAP000402,AGAP000415,AGAP000416,AGAP000439,AGA…	10.1	1.25	1.3	0.0361535	0.511968	1
GO:0006511	ubiquitin-dependent protein catabolic process	212	25	AGAP000145,AGAP000171,AGAP000233,AGAP000269,AGAP000312,AGAP000374,AGAP000377,AGAP000471,AGAP000615,AGAP000616,AGAP000666,AGAP000733,AGAP000771,AGAP000787,AGAP000797,AGAP000832,AGAP000884,AGAP000951,AGAP001052,AGAP001056,AGAP001068,AGAP029617,AGAP029657,AGAP029888,AGAP029892,	11.8	1.46	1.53	0.0364789	0.511968	1
GO:0051493	regulation of cytoskeleton organization	66	10	AGAP000035,AGAP000048,AGAP000195,AGAP000889,AGAP000898,AGAP000969,AGAP001035,AGAP001036,AGAP001081,AGAP013265,	15.2	1.87	2.04	0.0386702	0.511968	1
GO:0019219	regulation of nucleobase-containing compound metabolic process	906	88	AGAP000002,AGAP000005,AGAP000029,AGAP000056,AGAP000057,AGAP000058,AGAP000061,AGAP000062,AGAP000063,AGAP000066,AGAP000067,AGAP000068,AGAP000069,AGAP000071,AGAP000072,AGAP000076,AGAP000099,AGAP000164,AGAP000190,AGAP000196,AGAP000215,AGAP000234,AGAP000237,AGAP000250,AGAP000286,AGAP000317,AGAP000336,AGAP000372,AGAP000378,AGAP000391,AGAP000399,AGAP000428,AGAP000431,AGAP000441,AGAP000447,AGAP000463,AGA…	9.7	1.2	1.25	0.0388499	0.511968	1
GO:0045454	cell redox homeostasis	32	6	AGAP000044,AGAP000262,AGAP000396,AGAP000565,AGAP000909,AGAP001070,	18.8	2.31	2.63	0.0408967	0.511968	1
GO:0006282	regulation of DNA repair	10	3	AGAP000589,AGAP000634,AGAP000884,	30	3.7	4.87	0.041318	0.511968	1
GO:0055086	nucleobase-containing small molecule metabolic process	225	26	AGAP000053,AGAP000090,AGAP000112,AGAP000154,AGAP000179,AGAP000180,AGAP000188,AGAP000214,AGAP000239,AGAP000260,AGAP000272,AGAP000280,AGAP000300,AGAP000321,AGAP000338,AGAP000415,AGAP000523,AGAP000577,AGAP000589,AGAP000705,AGAP000727,AGAP000907,AGAP000954,AGAP001021,AGAP001065,AGAP001084,	11.6	1.43	1.5	0.0413918	0.511968	1
GO:1903506	regulation of nucleic acid-templated transcription	797	78	AGAP000002,AGAP000005,AGAP000029,AGAP000056,AGAP000057,AGAP000058,AGAP000061,AGAP000062,AGAP000063,AGAP000066,AGAP000067,AGAP000068,AGAP000069,AGAP000071,AGAP000072,AGAP000076,AGAP000099,AGAP000164,AGAP000190,AGAP000196,AGAP000215,AGAP000234,AGAP000237,AGAP000250,AGAP000286,AGAP000317,AGAP000336,AGAP000372,AGAP000378,AGAP000391,AGAP000428,AGAP000431,AGAP000441,AGAP000463,AGAP000482,AGAP000484,AGA…	9.8	1.21	1.25	0.0431891	0.511968	1
GO:0031589	cell-substrate adhesion	17	4	AGAP000032,AGAP000307,AGAP000550,AGAP000815,	23.5	2.9	3.5	0.0434888	0.511968	1
GO:2001141	regulation of RNA biosynthetic process	798	78	AGAP000002,AGAP000005,AGAP000029,AGAP000056,AGAP000057,AGAP000058,AGAP000061,AGAP000062,AGAP000063,AGAP000066,AGAP000067,AGAP000068,AGAP000069,AGAP000071,AGAP000072,AGAP000076,AGAP000099,AGAP000164,AGAP000190,AGAP000196,AGAP000215,AGAP000234,AGAP000237,AGAP000250,AGAP000286,AGAP000317,AGAP000336,AGAP000372,AGAP000378,AGAP000391,AGAP000428,AGAP000431,AGAP000441,AGAP000463,AGAP000482,AGAP000484,AGA…	9.8	1.21	1.25	0.0442368	0.511968	1
GO:0016579	protein deubiquitination	41	7	AGAP000205,AGAP000269,AGAP000412,AGAP000666,AGAP000884,AGAP000960,AGAP001052,	17.1	2.11	2.35	0.0445591	0.511968	1
GO:0006887	exocytosis	41	7	AGAP000009,AGAP000116,AGAP000389,AGAP000671,AGAP000700,AGAP000983,AGAP001030,	17.1	2.11	2.35	0.0445591	0.511968	1
GO:0090407	organophosphate biosynthetic process	238	27	AGAP000010,AGAP000018,AGAP000090,AGAP000112,AGAP000154,AGAP000179,AGAP000180,AGAP000188,AGAP000214,AGAP000260,AGAP000272,AGAP000280,AGAP000300,AGAP000338,AGAP000509,AGAP000523,AGAP000555,AGAP000577,AGAP000617,AGAP000727,AGAP000770,AGAP000784,AGAP000843,AGAP000880,AGAP000907,AGAP000954,AGAP001047,	11.3	1.4	1.47	0.0464293	0.511968	1
GO:0042330	taxis	59	9	AGAP000007,AGAP000064,AGAP000195,AGAP000228,AGAP000461,AGAP000489,AGAP000522,AGAP000561,AGAP029105,	15.3	1.88	2.05	0.0465954	0.511968	1
GO:0006935	chemotaxis	59	9	AGAP000007,AGAP000064,AGAP000195,AGAP000228,AGAP000461,AGAP000489,AGAP000522,AGAP000561,AGAP029105,	15.3	1.88	2.05	0.0465954	0.511968	1
GO:0009124	nucleoside monophosphate biosynthetic process	25	5	AGAP000179,AGAP000180,AGAP000188,AGAP000300,AGAP000577,	20	2.47	2.85	0.0470614	0.511968	1
GO:0006355	regulation of transcription, DNA-templated	790	77	AGAP000002,AGAP000005,AGAP000029,AGAP000056,AGAP000057,AGAP000058,AGAP000061,AGAP000062,AGAP000063,AGAP000066,AGAP000067,AGAP000068,AGAP000069,AGAP000071,AGAP000072,AGAP000076,AGAP000099,AGAP000164,AGAP000190,AGAP000196,AGAP000215,AGAP000234,AGAP000237,AGAP000286,AGAP000317,AGAP000336,AGAP000372,AGAP000378,AGAP000391,AGAP000428,AGAP000431,AGAP000441,AGAP000463,AGAP000482,AGAP000484,AGAP000488,AGA…	9.7	1.2	1.25	0.0478894	0.511968	1
GO:0046390	ribose phosphate biosynthetic process	97	13	AGAP000154,AGAP000179,AGAP000180,AGAP000188,AGAP000214,AGAP000260,AGAP000280,AGAP000300,AGAP000523,AGAP000577,AGAP000727,AGAP000907,AGAP000954,	13.4	1.65	1.77	0.0487545	0.511968	1
GO:0015711	organic anion transport	78	11	AGAP000040,AGAP000166,AGAP000181,AGAP000387,AGAP000448,AGAP000717,AGAP000718,AGAP000724,AGAP000795,AGAP000899,AGAP000958,	14.1	1.74	1.87	0.0488995	0.511968	1
GO:0018209	peptidyl-serine modification	42	7	AGAP000098,AGAP000234,AGAP000477,AGAP000627,AGAP013380,AGAP029239,AGAP029244,	16.7	2.06	2.28	0.0498903	0.511968	1
